# Supplementary material for: Effect of Lactobacillus brevis CD2 containing lozenges and plaque pH and cariogenic bacteria in diabetic children: a randomised clinical trial
Source: Clin Oral Investig. 2020 Oct 21;25(1):115–23. doi: 10.1007/s00784-020-03342-0 (PMC7785539; doi:10.1007/s00784-020-03342-0)
Supplement: Supplementary file 1 — (XLSX 185 kb) [file 784_2020_3342_MOESM1_ESM.xlsx]

## Sheet: Diabetes
id	treatment	t0/0min	t0/2min	t0/5min	t0/10min	t0/15min	t0/20min	min PH	Max PH fall
A1	baseline	6.81	6.11	6.02	5.85	5.63	5.99	5.63	1.18
A2	baseline	6.18	5.74	5.68	5.42	5.52	5.6	5.42	0.76
A3	baseline	6.88	6.01	5.67	5.68	5.55	5.8	5.55	1.33
A4	baseline	6.89	6.48	5.86	5.74	5.67	6.2	5.67	1.22
A5	baseline	6.87	6.56	6.23	6	5.98	6.53	5.98	0.89
A6	baseline	6.23	6	5.87	5.71	5.88	6.21	5.71	0.52
A7	baseline	6.87	6.24	5.99	5.81	5.99	6.78	5.81	1.06
A8	baseline	6.62	6.44	6.2	6	5.92	6.22	5.92	0.7
A9	baseline	6.9	6.45	5.96	5.71	5.97	6.3	5.71	1.19
A10	baseline	7.07	6.84	6.22	5.26	5.99	6.24	5.26	1.81
A11	baseline	6.6	6.28	5.99	5.62	5.73	6.21	5.62	0.98
A12	baseline	6.68	6.52	6.3	6.02	6.12	6.5	6.02	0.66
A13	baseline	6.29	6.02	5.81	5.55	5.32	5.66	5.32	0.97
A14	baseline	6.3	6	5.88	5.65	5.8	6	5.65	0.65
A15	baseline	6.69	6.54	6.2	5.86	6.01	6.24	5.86	0.83
A16	baseline	6.84	6.3	6.03	5.79	6.33	6.58	5.79	1.05
A17	baseline	7.08	6.76	6.12	5.95	6	6.33	5.95	1.13
A18	baseline	6.04	5.85	5.32	5.22	5.56	5.77	5.22	0.82
A19	baseline	7.13	6.42	5.95	5.87	6.4	6.61	5.87	1.26
A20	baseline	6.47	6.32	6	5.8	5.98	6.03	5.8	0.67
A21	baseline	6.45	6.2	5.87	5.32	6.01	6.22	5.32	1.13
A22	baseline	6.58	6.32	6.02	5.64	5.43	6.13	5.43	1.15
A23	baseline	5.77	5.39	5.18	4.58	4.49	5.49	4.49	1.28
A24	baseline	5.66	5.13	4.88	4.52	4.51	5.47	4.51	1.15
A25	baseline	7.12	7.05	6.32	5.7	5.95	6.57	5.7	1.42
A26	baseline	6.32	6.29	5.94	5.74	5.55	6.3	5.55	0.77
A27	baseline	7.05	6.93	5.99	5.86	5.99	6.6	5.86	1.19
A28	baseline	6.06	6.04	5.86	5.43	5.8	6	5.43	0.63
A29	baseline	6.61	6.46	6.05	5.77	5.63	6.16	5.63	0.98
A30	baseline	6.48	6.38	6.19	5.82	5.64	6.08	5.64	0.84
A31	baseline	6.42	6.32	6.26	5.99	6.22	6.3	5.99	0.43
A32	baseline	6.38	6.26	6.04	5.95	5.64	6.3	5.64	0.74
A33	baseline	6.67	6.53	6.17	5.76	5.65	6.33	5.65	1.02
A34	baseline	6.55	6.24	5.51	5.26	5.66	6.16	5.26	1.29
A35	baseline	5.67	5.42	5.37	5.1	5.23	5.5	5.1	0.57
A36	baseline	5.38	4.86	4.63	4.75	5.01	5.25	4.63	0.75
A37	baseline	7.02	6.48	5.82	5.3	4.92	5.34	4.92	2.1
A38	baseline	7.16	6.65	5.05	4.71	4.71	5.76	4.71	2.45
A39	baseline	7.22	6.83	5.86	5.12	4.72	5.55	4.72	2.5
A40	baseline	7.22	6.87	5.99	5.86	5.98	6.5	5.86	1.36
A41	baseline	5.89	5.23	4.89	4.46	4.73	5.03	4.46	1.43
A42	baseline	7.05	6.73	5.95	5.01	4.74	5.47	4.74	2.31
A43	baseline	7.05	6.43	4.96	4.49	4.78	5.35	4.49	2.56
A44	baseline	6.22	5.83	5.15	5.01	4.92	5.53	4.92	1.3
A45	baseline	6.34	6.13	6	5.3	5.01	6.01	5.01	1.33
A46	baseline	6.39	6.02	5.38	4.92	4.81	5.62	4.81	1.58
A47	baseline	7.01	6.88	6.04	4.92	4.82	5.3	4.82	2.19
A48	baseline	6.34	5.94	5.03	4.88	4.84	5.47	4.84	1.5
A49	baseline	6.43	5.94	5.8	5.42	5.65	6.21	5.42	1.01
A50	baseline	7.05	6.85	5.96	5.25	5.48	5.83	5.25	1.8
A51	baseline	5.99	5.86	5.28	5	4.95	5.14	4.95	1.04
A52	baseline	7.05	6.74	6.08	5.21	5.45	6.3	5.21	1.84
A53	baseline	6.78	6.62	5.77	5.44	5	6.22	5	1.78
A54	baseline	6.39	5.98	5.64	5.57	5.81	6.21	5.57	0.82
A55	baseline	6.23	5.99	5.85	5.26	5.01	5.79	5.01	1.22
A56	baseline	5.89	5.59	5.64	5.33	5.01	5.51	5.01	0.88
A57	baseline	6.06	5.69	5.47	5.23	5.73	6.08	5.23	0.83
A58	baseline	6.67	6.37	5.35	5.08	5.04	5.88	5.04	1.63
A59	baseline	6.02	5.54	4.97	5.47	5.66	5.99	4.97	1.05
A60	baseline	6.98	6.77	5.19	4.93	5.08	5.59	4.93	2.05
A61	baseline	6.86	6.83	6.4	6.2	6.16	6.42	6.16	0.7
A62	baseline	7.19	6.77	6.55	6.37	6.51	6.6	6.37	0.82
A63	baseline	6.12	5.99	5.64	5.39	5.69	5.82	5.39	0.73
A64	baseline	6.51	6.43	5.27	5.19	5.02	5.64	5.02	1.49
A65	baseline	7	6.93	6.1	5.72	5.94	5.96	5.72	1.28
A66	baseline	5.82	5.77	5.66	5.59	5.89	5.99	5.59	0.23
A67	baseline	6.46	6.38	5.73	5.45	5.32	5.57	5.32	1.14
A68	baseline	6.43	6.34	5.54	5.02	5.35	5.76	5.02	1.41
	mean	6.55074	6.25147	5.75868	5.43824	5.50721	5.97206	5.35397	1.19676
	dev stand	0.4445	0.46808	0.423013	0.434071	0.50399	0.411265	0.456885	0.511607
								ph MIN	max ph Fall

## Sheet: HbA1c < 7.5
id	treatment	t0/0min	t0/2min	t0/5min	t0/10min	t0/15min	t0/20min	min PH	Max PH fall
1	baseline	6.81	6.11	6.02	5.85	5.63	5.99	5.63	1.18
2	baseline	6.18	5.74	5.68	5.42	5.52	5.6	5.42	0.76
3	baseline	6.88	6.01	5.67	5.68	5.55	5.8	5.55	1.33
4	baseline	6.89	6.48	5.86	5.74	5.67	6.2	5.67	1.22
5	baseline	6.87	6.56	6.23	6	5.98	6.53	5.98	0.89
6	baseline	6.23	6	5.87	5.71	5.88	6.21	5.71	0.52
7	baseline	6.87	6.24	5.99	5.81	5.99	6.78	5.81	1.06
8	baseline	6.62	6.44	6.2	6	5.92	6.22	5.92	0.7
9	baseline	6.9	6.45	5.96	5.71	5.97	6.3	5.71	1.19
10	baseline	7.07	6.84	6.22	5.26	5.99	6.24	5.26	1.81
11	baseline	6.6	6.28	5.99	5.62	5.73	6.21	5.62	0.98
12	baseline	6.68	6.52	6.3	6.02	6.12	6.5	6.02	0.66
13	baseline	6.29	6.02	5.81	5.55	5.32	5.66	5.32	0.97
14	baseline	6.3	6	5.88	5.65	5.8	6	5.65	0.65
15	baseline	6.69	6.54	6.2	5.86	6.01	6.24	5.86	0.83
16	baseline	6.84	6.3	6.03	5.79	6.33	6.58	5.79	1.05
17	baseline	7.08	6.76	6.12	5.95	6	6.33	5.95	1.13
18	baseline	6.04	5.85	5.32	5.22	5.56	5.77	5.22	0.82
19	baseline	7.13	6.42	5.95	5.87	6.4	6.61	5.87	1.26
20	baseline	6.47	6.32	6	5.8	5.98	6.03	5.8	0.67
	mean	6.672	6.294	5.965	5.7255	5.8675	6.19	5.688	0.984
	dev stand	0.322272	0.295945	0.232549	0.226541	0.271698	0.323305	0.235944	0.304966
								ph MIN	max ph Fall

## Sheet: HbAc1 > 7.5
id	treatment	t0/0min	t0/2min	t0/5min	t0/10min	t0/15min	t0/20min	min PH	Max PH fall
A21	baseline	6.45	6.2	5.87	5.32	6.01	6.22	5.32	1.13
A22	baseline	6.58	6.32	6.02	5.64	5.43	6.13	5.43	1.15
A23	baseline	5.77	5.39	5.18	4.58	4.49	5.49	4.49	1.28
A24	baseline	5.66	5.13	4.88	4.52	4.51	5.47	4.51	1.15
A25	baseline	7.12	7.05	6.32	5.7	5.95	6.57	5.7	1.42
A26	baseline	6.32	6.29	5.94	5.74	5.55	6.3	5.55	0.77
A27	baseline	7.05	6.93	5.99	5.86	5.99	6.6	5.86	1.19
A28	baseline	6.06	6.04	5.86	5.43	5.8	6	5.43	0.63
A29	baseline	6.61	6.46	6.05	5.77	5.63	6.16	5.63	0.98
A30	baseline	6.48	6.38	6.19	5.82	5.64	6.08	5.64	0.84
A31	baseline	6.42	6.32	6.26	5.99	6.22	6.3	5.99	0.43
A32	baseline	6.38	6.26	6.04	5.95	5.64	6.3	5.64	0.74
A33	baseline	6.67	6.53	6.17	5.76	5.65	6.33	5.65	1.02
A34	baseline	6.55	6.24	5.51	5.26	5.66	6.16	5.26	1.29
A35	baseline	5.67	5.42	5.37	5.1	5.23	5.5	5.1	0.57
A36	baseline	5.38	4.86	4.63	4.75	5.01	5.25	4.63	0.75
A37	baseline	7.02	6.48	5.82	5.3	4.92	5.34	4.92	2.1
A38	baseline	7.16	6.65	5.05	4.71	4.71	5.76	4.71	2.45
A39	baseline	7.22	6.83	5.86	5.12	4.72	5.55	4.72	2.5
A40	baseline	7.22	6.87	5.99	5.86	5.98	6.5	5.86	1.36
A41	baseline	5.89	5.23	4.89	4.46	4.73	5.03	4.46	1.43
A42	baseline	7.05	6.73	5.95	5.01	4.74	5.47	4.74	2.31
A43	baseline	7.05	6.43	4.96	4.49	4.78	5.35	4.49	2.56
A44	baseline	6.22	5.83	5.15	5.01	4.92	5.53	4.92	1.3
A45	baseline	6.34	6.13	6	5.3	5.01	6.01	5.01	1.33
A46	baseline	6.39	6.02	5.38	4.92	4.81	5.62	4.81	1.58
A47	baseline	7.01	6.88	6.04	4.92	4.82	5.3	4.82	2.19
A48	baseline	6.34	5.94	5.03	4.88	4.84	5.47	4.84	1.5
A49	baseline	6.43	5.94	5.8	5.42	5.65	6.21	5.42	1.01
A50	baseline	7.05	6.85	5.96	5.25	5.48	5.83	5.25	1.8
A51	baseline	5.99	5.86	5.28	5	4.95	5.14	4.95	1.04
A52	baseline	7.05	6.74	6.08	5.21	5.45	6.3	5.21	1.84
A53	baseline	6.78	6.62	5.77	5.44	5	6.22	5	1.78
A54	baseline	6.39	5.98	5.64	5.57	5.81	6.21	5.57	0.82
A55	baseline	6.23	5.99	5.85	5.26	5.01	5.79	5.01	1.22
A56	baseline	5.89	5.59	5.64	5.33	5.01	5.51	5.01	0.88
A57	baseline	6.06	5.69	5.47	5.23	5.73	6.08	5.23	0.83
A58	baseline	6.67	6.37	5.35	5.08	5.04	5.88	5.04	1.63
A59	baseline	6.02	5.54	4.97	5.47	5.66	5.99	4.97	1.05
A60	baseline	6.98	6.77	5.19	4.93	5.08	5.59	4.93	2.05
A61	baseline	6.86	6.83	6.4	6.2	6.16	6.42	6.16	0.7
A62	baseline	7.19	6.77	6.55	6.37	6.51	6.6	6.37	0.82
A63	baseline	6.12	5.99	5.64	5.39	5.69	5.82	5.39	0.73
A64	baseline	6.51	6.43	5.27	5.19	5.02	5.64	5.02	1.49
A65	baseline	7	6.93	6.1	5.72	5.94	5.96	5.72	1.28
A66	baseline	5.82	5.77	5.66	5.59	5.89	5.99	5.59	0.23
A67	baseline	6.46	6.38	5.73	5.45	5.32	5.57	5.32	1.14
A68	baseline	6.43	6.34	5.54	5.02	5.35	5.76	5.02	1.41
	mean	6.50021	6.23375	5.67271	5.31854	5.35708	5.88125	5.21479	1.28542
	dev stand	0.480423	0.525202	0.455588	0.445087	0.50398	0.412582	0.455855	0.555188
								ph MIN	max ph Fall

## Sheet: Control Group
id	treatment	t0/0min	t0/2min	t0/5min	t0/10min	t0/15min	t0/20min	min PH	Max PH fall
B1	baseline	6.52	6.39	6.01	5.89	6.01	6.17	5.89	0.63
B2	baseline	6.89	6.52	6.12	5.99	6.13	6.5	5.99	0.9
B3	baseline	7.35	7	6.78	6.42	6.59	6.93	6.42	0.93
B4	baseline	6.96	6.7	6.37	5.99	6.12	6.7	5.99	0.97
B5	baseline	7.04	6.89	6.55	6.43	6.52	6.81	6.43	0.61
B6	baseline	6.5	6.14	6.08	5.92	5.8	6.08	5.8	0.7
B7	baseline	7.23	6.98	6.89	6.72	6.59	6.85	6.59	0.64
B8	baseline	6.57	6.28	6.09	5.59	6.31	6.37	5.59	0.98
B9	baseline	6.74	6.51	6.02	5.69	6.3	6.5	5.69	1.05
B10	baseline	6.1	6.02	5.54	5.67	5.89	5.99	5.54	0.56
B11	baseline	6.9	6.72	6.34	5.92	6.18	6.74	5.92	0.98
B12	baseline	7.01	6.79	6.45	6.14	6.26	6.72	6.14	0.87
B13	baseline	6.88	6.51	6.36	6.21	6.03	6.85	6.03	0.85
B14	baseline	7.34	6.93	6.65	6.54	6.37	6.45	6.37	0.97
B15	baseline	7.11	6.74	6.29	5.98	6.36	6.59	5.98	1.13
B16	baseline	6.78	6.51	6.02	5.68	6.3	6.5	5.68	1.1
B17	baseline	7.35	7.24	6.98	6.63	6.37	6.87	6.37	0.98
B18	baseline	7.32	6.7	6.37	5.9	6.12	6.7	5.9	1.42
B19	baseline	7.14	6.89	6.55	5.93	6.32	6.81	5.93	1.21
B20	baseline	6.95	6.84	6.67	6.44	6.33	6.98	6.33	0.62
B21	baseline	7.23	6.98	6.79	6.62	6.49	6.85	6.49	0.74
B22	baseline	6.68	6.58	6.09	5.89	6.21	6.37	5.89	0.79
B23	baseline	7.09	6.51	6.02	5.94	6.3	6.5	5.94	1.15
B24	baseline	7.38	7.22	6.97	6.72	6.73	6.98	6.72	0.66
B25	baseline	6.92	6.72	6.34	5.92	6.18	6.74	5.92	1
B26	baseline	6.88	6.65	6.54	6.23	6.16	6.69	6.16	0.72
B27	baseline	6.88	6.39	6.24	6.18	5.99	6.84	5.99	0.89
B28	baseline	7.05	6.96	6.75	6.52	6.38	6.45	6.38	0.67
B29	baseline	6.85	6.68	6.18	5.83	6.22	6.47	5.83	1.02
B30	baseline	6.74	6.31	6.01	5.99	6.34	6.57	5.99	0.75
B31	baseline	7.16	7.02	6.79	6.36	6.28	6.49	6.28	0.88
B32	baseline	6.87	6.7	6.37	5.9	6.12	6.7	5.9	0.97
B33	baseline	6.99	6.79	6.65	6.33	6.22	6.91	6.22	0.77
B34	baseline	6.98	6.84	6.68	6.45	6.23	6.78	6.23	0.75
B35	baseline	7.03	6.78	6.79	6.62	6.49	6.85	6.49	0.54
B36	baseline	6.57	6.38	6.09	5.69	6.21	6.37	5.69	0.88
B37	baseline	6.76	6.51	6.02	5.89	6.3	6.5	5.89	0.87
B38	baseline	7.65	7.12	6.99	6.62	6.43	6.93	6.43	1.22
B39	baseline	6.8	6.72	6.34	5.92	6.18	6.74	5.92	0.88
B40	baseline	7.34	6.79	6.45	6.14	6.26	6.72	6.14	1.2
B41	baseline	6.88	6.51	6.36	6.11	5.99	6.85	5.99	0.89
B42	baseline	7.14	6.93	6.65	6.54	6.37	6.45	6.37	0.77
B43	baseline	6.89	6.74	6.29	5.98	6.36	6.59	5.98	0.91
B44	baseline	6.88	6.51	6.02	5.89	6.3	6.5	5.89	0.99
B45	baseline	7.15	7.04	6.98	6.63	6.37	6.87	6.37	0.78
B46	baseline	6.89	6.7	6.37	5.9	6.12	6.7	5.9	0.99
B47	baseline	6.87	6.59	6.45	6.13	6.22	6.91	6.13	0.74
B48	baseline	7	6.84	6.67	6.44	6.13	6.98	6.13	0.87
B49	baseline	7.23	6.98	6.79	6.62	6.49	6.85	6.49	0.74
B50	baseline	6.89	6.58	6.09	5.69	6.21	6.37	5.69	1.2
B51	baseline	7.29	6.61	6.22	5.97	6.43	6.65	5.97	1.32
B52	baseline	7.65	7.32	6.99	6.79	6.7	6.99	6.7	0.95
B53	baseline	7.33	6.73	6.31	5.9	6.19	6.71	5.9	1.43
B54	baseline	7.27	6.65	6.54	6.23	6.16	6.69	6.16	1.11
B55	baseline	6.91	6.41	6.26	6.14	5.85	6.94	5.85	1.06
B56	baseline	7.35	6.95	6.66	6.42	6.18	6.55	6.18	1.17
B57	baseline	7.44	6.99	6.76	6.44	6.21	6.59	6.21	1.23
B58	baseline	7	6.54	6.14	5.98	5.87	6.44	5.87	1.13
B59	baseline	6.89	6.73	6.46	6.12	5.99	6.77	5.99	0.9
B60	baseline	7.1	6.38	5.99	5.49	6	6.17	5.49	1.61
B61	baseline	7.2	6.51	6.02	5.89	6.3	6.5	5.89	1.31
B62	baseline	7.45	7	6.78	6.32	6.23	6.43	6.23	1.22
B63	baseline	7.3	6.7	6.37	5.9	6.12	6.7	5.9	1.4
B64	baseline	7.4	6.89	6.55	6.23	6.32	6.81	6.23	1.17
B65	baseline	7	6.74	6.58	6.34	6.13	6.98	6.13	0.87
B66	baseline	7.23	6.98	6.79	6.62	6.49	6.85	6.49	0.74
B67	baseline	7.21	6.58	6.09	5.69	6.21	6.37	5.69	1.52
B68	baseline	7.23	6.81	6.52	6.12	6.3	6.5	6.12	1.11
B69	baseline	7.35	7.12	6.99	6.62	6.43	6.93	6.43	0.92
B70	baseline	7.04	6.72	6.34	5.92	6.18	6.74	5.92	1.12
B71	baseline	7.04	6.79	6.45	6.24	6.46	6.72	6.24	0.8
B72	baseline	6.88	6.51	6.36	6.11	5.99	6.85	5.99	0.89
B73	baseline	7.34	6.93	6.65	6.54	6.37	6.45	6.37	0.97
B74	baseline	6.3	6.04	5.9	5.78	5.99	6.09	5.78	0.52
B75	baseline	7.12	6.51	6.02	5.89	6.3	6.5	5.89	1.23
B76	baseline	7.45	7.24	6.98	6.63	6.37	6.87	6.37	1.08
B77	baseline	7.02	6.7	6.37	6	6.12	6.7	6	1.02
B78	baseline	7.14	6.89	6.55	6.23	6.32	6.81	6.23	0.91
B79	baseline	7.03	6.84	6.67	6.44	6.13	6.98	6.13	0.9
B80	baseline	7	6.88	6.79	6.62	6.49	6.85	6.49	0.51
B81	baseline	6.73	6.58	6.09	5.69	6.21	6.37	5.69	1.04
B82	baseline	6.82	6.51	6.02	5.89	6.3	6.5	5.89	0.93
B83	baseline	7.08	6.93	6.77	6.12	6.43	6.98	6.12	0.96
B84	baseline	6.8	6.72	6.34	5.92	6.18	6.74	5.92	0.88
B85	baseline	6.86	6.65	6.54	6.23	6.16	6.69	6.16	0.7
B86	baseline	6.88	6.49	6.34	6.32	6.05	6.84	6.05	0.83
B87	baseline	7.04	6.93	6.65	6.52	6.27	6.45	6.27	0.77
B88	baseline	6.81	6.58	6.18	5.79	6.22	6.47	5.79	1.02
B89	baseline	6.82	6.31	6.01	5.99	6.34	6.57	5.99	0.83
B90	baseline	7.16	7.02	6.79	6.36	6.28	6.49	6.28	0.88
B91	baseline	6.87	6.7	6.37	5.9	6.12	6.7	5.9	0.97
B92	baseline	7.04	6.89	6.65	6.33	6.22	6.91	6.22	0.82
B93	baseline	6.98	6.84	6.68	6.45	6.23	6.78	6.23	0.75
B94	baseline	7	6.78	6.79	6.62	6.49	6.85	6.49	0.51
B95	baseline	6.57	6.28	6.09	5.69	6.21	6.37	5.69	0.88
B96	baseline	6.82	6.51	6.02	5.89	6.3	6.5	5.89	0.93
B97	baseline	7.25	7.12	6.99	6.62	6.43	6.93	6.43	0.82
B98	baseline	6.84	6.72	6.34	5.92	6.18	6.74	5.92	0.92
B99	baseline	6.9	6.79	6.45	6.14	6.26	6.72	6.14	0.76
B100	baseline	6.88	6.51	6.36	6.11	5.99	6.85	5.99	0.89
B101	baseline	7.34	6.93	6.65	6.54	6.37	6.45	6.37	0.97
B102	baseline	6.89	6.74	6.29	5.78	6.36	6.59	5.78	1.11
B103	baseline	7.12	6.51	6.02	5.89	6.3	6.5	5.89	1.23
B104	baseline	6.7	6.45	6	5.8	5.9	6.43	5.8	0.9
B105	baseline	6.8	6.7	6.37	5.9	6.12	6.7	5.9	0.9
B106	baseline	6.74	6.59	6.45	5.48	6.22	6.91	5.48	1.26
B107	baseline	6.6	6.44	6.02	5.6	5.34	6.18	5.34	1.26
B108	baseline	7.23	6.98	6.79	6.62	6.49	6.85	6.49	0.74
B109	baseline	6.96	6.58	6.09	5.79	6.21	6.37	5.79	1.17
B110	baseline	6.89	6.61	6.22	5.97	6.43	6.65	5.97	0.92
B111	baseline	6.4	6.2	5.93	5.43	5.8	6.09	5.43	0.97
B112	baseline	6.8	6.43	6.31	5.9	6.19	6.71	5.9	0.9
B113	baseline	6.47	6.05	5.98	5.89	5.97	6	5.89	0.58
B114	baseline	6.91	6.41	6.26	6.14	5.85	6.94	5.85	1.06
B115	baseline	6.71	6.55	6.36	6.12	5.72	6.55	5.72	0.99
B116	baseline	6.84	6.68	6.49	5.99	6.49	6.85	5.99	0.85
B117	baseline	5.88	5.66	5.42	5.08	5.13	5.88	5.08	0.8
B118	baseline	6.83	6.51	6.02	5.89	6.3	6.5	5.89	0.94
B119	baseline	7	6.8	6.77	6.12	6.73	6.98	6.12	0.88
B120	baseline	6.87	6.72	6.34	5.92	6.18	6.74	5.92	0.95
B121	baseline	6.89	6.65	6.54	6.23	6.16	6.69	6.16	0.73
B122	baseline	6.88	6.39	6.24	6.12	5.99	6.84	5.99	0.89
B123	baseline	6.2	6.03	5.8	5.54	5.42	6.05	5.42	0.78
B124	baseline	6.88	6.58	6.18	5.89	6.22	6.47	5.89	0.99
B125	baseline	6.68	6.31	6.01	6.12	6.34	6.57	6.01	0.67
B126	baseline	7.16	7.02	6.79	6.36	6.28	6.49	6.28	0.88
B127	baseline	6	6.7	6.37	5.79	6.12	6.7	5.79	0.21
B128	baseline	7.04	6.99	6.65	6.33	6.22	6.91	6.22	0.82
B129	baseline	6.98	6.84	6.68	6.45	6.23	6.78	6.23	0.75
B130	baseline	6.97	6.78	6.79	6.62	6.29	6.85	6.29	0.68
B131	baseline	5.82	5.66	5.12	4.88	5.02	5.45	4.88	0.94
B132	baseline	6	5.8	5.45	5.26	5.85	5.97	5.26	0.74
	mean	6.94652	6.66826	6.38538	6.09788	6.20545	6.62765	6.02227	0.924242
	dev	0.320315	0.295845	0.349723	0.355968	0.255619	0.270715	0.308391	0.218538

## Sheet: FC
id	minutitotmis	pHcrit1	pHcrit2	treatment	t0/0min	t0/1min	t0/2min	t0/3min	t0/4min	t0/5min	t0/6min	t0/7min	t0/8min	t0/9min	t0/10min	t0/11min	t0/12min	t0/13min	t0/14min	t0/15min	t0/16min	t0/17min	t0/18min	t0/19min	t0/20min	t0/minPH	t0/MAXPH	T0/areaTOT	t0/areaINF62	t0/areaINF57		Mediat0/0min	Mediat0/1min	Mediat0/2min	Mediat0/3min	Mediat0/4min	Mediat0/5min	Mediat0/6min	Mediat0/7min	Mediat0/8min	Mediat0/9min	Mediat0/10min	Mediat0/11min	Mediat0/12min	Mediat0/13min	Mediat0/14min	Mediat0/15min	Mediat0/16min	Mediat0/17min
C1	20	6.2	5.7	0	6.52	6.455	6.39	6.26333	6.17889	6.01	5.98	5.9575	5.94062	5.92797	5.89	5.92	5.9425	5.95937	5.97203	6.01	6.05	6.08	6.1025	6.11937	6.17	5.89	6.52	8.9059	6.27424	0	C	6.94652	6.80739	6.66826	6.57396	6.5111	6.38538	6.3135	6.2596	6.21917	6.18885	6.09788	6.12477	6.14494	6.16007	6.17142	6.20545	6.311	6.39017
C2	20	6.2	5.7	0	6.89	6.705	6.52	6.38667	6.29778	6.12	6.0875	6.06313	6.04484	6.03113	5.99	6.025	6.05125	6.07094	6.0857	6.13	6.2225	6.29188	6.34391	6.38293	6.5	5.99	6.89	13.2549	1.50051	0	D	6.55074	6.4011	6.25147	6.08721	5.9777	5.75868	5.67857	5.61848	5.57342	5.53962	5.43824	5.45548	5.46841	5.47811	5.48538	5.50721	5.62342	5.71058
C3	20	6.2	5.7	0	7.35	7.175	7	6.92667	6.87778	6.78	6.69	6.6225	6.57188	6.53391	6.42	6.4625	6.49437	6.51828	6.53621	6.59	6.675	6.73875	6.78656	6.82242	6.93	6.42	7.35	12.6382	0	0	DA	6.672	6.483	6.294	6.18433	6.11122	5.965	5.90512	5.86022	5.82654	5.80128	5.7255	5.761	5.78763	5.80759	5.82257	5.8675	5.94812	6.00859
C4	20	6.2	5.7	0	6.96	6.83	6.7	6.59	6.51667	6.37	6.275	6.20375	6.15031	6.11023	5.99	6.0225	6.04688	6.06516	6.07887	6.12	6.265	6.37375	6.45531	6.51648	6.7	5.99	6.96	12.6901	1.01605	0	DB	6.50021	6.36698	6.23375	6.04674	5.92206	5.67271	5.58417	5.51776	5.46796	5.4306	5.31854	5.32818	5.3354	5.34082	5.34489	5.35708	5.48812	5.58641
C5	20	6.2	5.7	0	7.04	6.965	6.89	6.77667	6.70111	6.55	6.52	6.4975	6.48062	6.46797	6.43	6.4525	6.46937	6.48203	6.49152	6.52	6.5925	6.64687	6.68766	6.71824	6.81	6.43	7.04	8.53543	0	0
C6	20	6.2	5.7	0	6.5	6.32	6.14	6.12	6.10667	6.08	6.04	6.01	5.9875	5.97063	5.92	5.89	5.8675	5.85062	5.83797	5.8	5.87	5.9225	5.96188	5.99141	6.08	5.8	6.5	10.0233	7.39333	0
C7	20	6.2	5.7	0	7.23	7.105	6.98	6.95	6.93	6.89	6.8475	6.81562	6.79172	6.77379	6.72	6.6875	6.66312	6.64484	6.63113	6.59	6.655	6.70375	6.74031	6.76773	6.85	6.59	7.23	8.67297	0	0
C8	20	6.2	5.7	0	6.57	6.425	6.28	6.21667	6.17444	6.09	5.965	5.87125	5.80094	5.7482	5.59	5.77	5.905	6.00625	6.08219	6.31	6.325	6.33625	6.34469	6.35102	6.37	5.59	6.57	9.33811	3.19673	0.11
C9	20	6.2	5.7	0	6.74	6.625	6.51	6.34667	6.23778	6.02	5.9375	5.87563	5.82922	5.79441	5.69	5.8425	5.95688	6.04266	6.10699	6.3	6.35	6.3875	6.41562	6.43672	6.5	5.69	6.74	11.4749	2.90422	0.01
C10	20	6.2	5.7	0	6.1	6.06	6.02	5.86	5.75333	5.54	5.5725	5.59687	5.61516	5.62887	5.67	5.725	5.76625	5.79719	5.82039	5.89	5.915	5.93375	5.94781	5.95836	5.99	5.54	6.1	5.88452	14.0845	0.576602
C11	20	6.2	5.7	0	6.9	6.81	6.72	6.59333	6.50889	6.34	6.235	6.15625	6.09719	6.05289	5.92	5.985	6.03375	6.07031	6.09773	6.18	6.32	6.425	6.50375	6.56281	6.74	5.92	6.9	11.5681	1.20688	0
C12	20	6.2	5.7	0	7.01	6.9	6.79	6.67667	6.60111	6.45	6.3725	6.31438	6.27078	6.23809	6.14	6.17	6.1925	6.20937	6.22203	6.26	6.375	6.46125	6.52594	6.57445	6.72	6.14	7.01	11.5909	0.0975	0
C13	20	6.2	5.7	0	6.88	6.695	6.51	6.46	6.42667	6.36	6.3225	6.29437	6.27328	6.25746	6.21	6.165	6.13125	6.10594	6.08695	6.03	6.235	6.38875	6.50406	6.59055	6.85	6.03	6.88	10.6882	0.480859	0
C14	20	6.2	5.7	0	7.34	7.135	6.93	6.83667	6.77444	6.65	6.6225	6.60188	6.58641	6.5748	6.54	6.4975	6.46563	6.44172	6.42379	6.37	6.39	6.405	6.41625	6.42469	6.45	6.37	7.34	14.8187	0	0
C15	20	6.2	5.7	0	7.11	6.925	6.74	6.59	6.49	6.29	6.2125	6.15437	6.11078	6.07809	5.98	6.075	6.14625	6.19969	6.23977	6.36	6.4175	6.46063	6.49297	6.51723	6.59	5.98	7.11	14.8702	0.65582	0
C16	20	6.2	5.7	0	6.78	6.645	6.51	6.34667	6.23778	6.02	5.935	5.87125	5.82344	5.78758	5.68	5.835	5.95125	6.03844	6.10383	6.3	6.35	6.3875	6.41562	6.43672	6.5	5.68	6.78	12.2849	2.95422	0.02
C17	20	6.2	5.7	0	7.35	7.295	7.24	7.15333	7.09556	6.98	6.8925	6.82688	6.77766	6.74074	6.63	6.565	6.51625	6.47969	6.45227	6.37	6.495	6.58875	6.65906	6.7118	6.87	6.37	7.35	11.4205	0	0
C18	20	6.2	5.7	0	7.32	7.01	6.7	6.59	6.51667	6.37	6.2525	6.16438	6.09828	6.04871	5.9	5.955	5.99625	6.02719	6.05039	6.12	6.265	6.37375	6.45531	6.51648	6.7	5.9	7.32	19.9801	1.4398	0
C19	20	6.2	5.7	0	7.14	7.015	6.89	6.77667	6.70111	6.55	6.395	6.27875	6.19156	6.12617	5.93	6.0275	6.10062	6.15547	6.1966	6.32	6.4425	6.53437	6.60328	6.65496	6.81	5.93	7.14	13.9354	0.67207	0
C20	20	6.2	5.7	0	6.95	6.895	6.84	6.78333	6.74556	6.67	6.6125	6.56937	6.53703	6.51277	6.44	6.4125	6.39188	6.37641	6.3648	6.33	6.4925	6.61437	6.70578	6.77434	6.98	6.33	6.98	7.56685	0	0
C21	20	6.2	5.7	0	7.23	7.105	6.98	6.91667	6.87444	6.79	6.7475	6.71563	6.69172	6.67379	6.62	6.5875	6.56313	6.54484	6.53113	6.49	6.58	6.6475	6.69813	6.73609	6.85	6.49	7.23	10.0669	0	0
C22	20	6.2	5.7	0	6.68	6.63	6.58	6.41667	6.30778	6.09	6.04	6.0025	5.97437	5.95328	5.89	5.97	6.03	6.075	6.10875	6.21	6.25	6.28	6.3025	6.31937	6.37	5.89	6.68	9.64477	1.86609	0
C23	20	6.2	5.7	0	7.09	6.8	6.51	6.34667	6.23778	6.02	6	5.985	5.97375	5.96531	5.94	6.03	6.0975	6.14813	6.18609	6.3	6.35	6.3875	6.41562	6.43672	6.5	5.94	7.09	16.8749	1.65422	0
C24	20	6.2	5.7	0	7.38	7.3	7.22	7.13667	7.08111	6.97	6.9075	6.86062	6.82547	6.7991	6.72	6.7225	6.72438	6.72578	6.72684	6.73	6.7925	6.83938	6.87453	6.9009	6.98	6.72	7.38	9.56273	0	0
C25	20	6.2	5.7	0	6.92	6.82	6.72	6.59333	6.50889	6.34	6.235	6.15625	6.09719	6.05289	5.92	5.985	6.03375	6.07031	6.09773	6.18	6.32	6.425	6.50375	6.56281	6.74	5.92	6.92	11.9481	1.20688	0
C26	20	6.2	5.7	0	6.88	6.765	6.65	6.61333	6.58889	6.54	6.4625	6.40437	6.36078	6.32809	6.23	6.2125	6.19937	6.18953	6.18215	6.16	6.2925	6.39188	6.46641	6.5223	6.69	6.16	6.88	9.25539	0.0689453	0
C27	20	6.2	5.7	0	6.88	6.635	6.39	6.34	6.30667	6.24	6.225	6.21375	6.20531	6.19898	6.18	6.1325	6.09688	6.07016	6.05012	5.99	6.2025	6.36188	6.48141	6.57105	6.84	5.99	6.88	11.8488	0.681367	0
C28	20	6.2	5.7	0	7.05	7.005	6.96	6.89	6.84333	6.75	6.6925	6.64938	6.61703	6.59277	6.52	6.485	6.45875	6.43906	6.4243	6.38	6.3975	6.41062	6.42047	6.42785	6.45	6.38	7.05	8.88643	0	0
C29	20	6.2	5.7	0	6.85	6.765	6.68	6.51333	6.40222	6.18	6.0925	6.02687	5.97766	5.94074	5.83	5.9275	6.00063	6.05547	6.0966	6.22	6.2825	6.32937	6.36453	6.3909	6.47	5.83	6.85	12.2642	1.87203	0
C30	20	6.2	5.7	0	6.74	6.525	6.31	6.21	6.14333	6.01	6.005	6.00125	5.99844	5.99633	5.99	6.0775	6.14313	6.19234	6.22926	6.34	6.3975	6.44062	6.47297	6.49723	6.57	5.99	6.74	10.1651	1.44268	0
C31	20	6.2	5.7	0	7.16	7.09	7.02	6.94333	6.89222	6.79	6.6825	6.60187	6.54141	6.49605	6.36	6.34	6.325	6.31375	6.30531	6.28	6.3325	6.37188	6.40141	6.42355	6.49	6.28	7.16	11.8642	0	0
C32	20	6.2	5.7	0	6.87	6.785	6.7	6.59	6.51667	6.37	6.2525	6.16438	6.09828	6.04871	5.9	5.955	5.99625	6.02719	6.05039	6.12	6.265	6.37375	6.45531	6.51648	6.7	5.9	6.87	11.4301	1.4398	0
C33	20	6.2	5.7	0	6.99	6.89	6.79	6.74333	6.71222	6.65	6.57	6.51	6.465	6.43125	6.33	6.3025	6.28188	6.26641	6.2548	6.22	6.3925	6.52187	6.61891	6.69168	6.91	6.22	6.99	9.20765	0	0
C34	20	6.2	5.7	0	6.98	6.91	6.84	6.78667	6.75111	6.68	6.6225	6.57937	6.54703	6.52277	6.45	6.395	6.35375	6.32281	6.29961	6.23	6.3675	6.47063	6.54797	6.60598	6.78	6.23	6.98	8.4373	0	0
C35	20	6.2	5.7	0	7.03	6.905	6.78	6.78333	6.78556	6.79	6.7475	6.71563	6.69172	6.67379	6.62	6.5875	6.56313	6.54484	6.53113	6.49	6.58	6.6475	6.69813	6.73609	6.85	6.49	7.03	6.78916	0	0
C36	20	6.2	5.7	0	6.57	6.475	6.38	6.28333	6.21889	6.09	5.99	5.915	5.85875	5.81656	5.69	5.82	5.9175	5.99063	6.04547	6.21	6.25	6.28	6.3025	6.31937	6.37	5.69	6.57	9.077	2.86609	0.01
C37	20	6.2	5.7	0	6.76	6.635	6.51	6.34667	6.23778	6.02	5.9875	5.96312	5.94484	5.93113	5.89	5.9925	6.06937	6.12703	6.17027	6.3	6.35	6.3875	6.41562	6.43672	6.5	5.89	6.76	10.8549	1.90422	0
C38	20	6.2	5.7	0	7.65	7.385	7.12	7.07667	7.04778	6.99	6.8975	6.82812	6.77609	6.73707	6.62	6.5725	6.53688	6.51016	6.49012	6.43	6.555	6.64875	6.71906	6.7718	6.93	6.43	7.65	16.9975	0	0
C39	20	6.2	5.7	0	6.8	6.76	6.72	6.59333	6.50889	6.34	6.235	6.15625	6.09719	6.05289	5.92	5.985	6.03375	6.07031	6.09773	6.18	6.32	6.425	6.50375	6.56281	6.74	5.92	6.8	9.66809	1.20688	0
C40	20	6.2	5.7	0	7.34	7.065	6.79	6.67667	6.60111	6.45	6.3725	6.31438	6.27078	6.23809	6.14	6.17	6.1925	6.20937	6.22203	6.26	6.375	6.46125	6.52594	6.57445	6.72	6.14	7.34	17.8609	0.0975	0
C41	20	6.2	5.7	0	6.88	6.695	6.51	6.46	6.42667	6.36	6.2975	6.25063	6.21547	6.1891	6.11	6.08	6.0575	6.04063	6.02797	5.99	6.205	6.36625	6.48719	6.57789	6.85	5.99	6.88	11.3882	0.904805	0
C42	20	6.2	5.7	0	7.14	7.035	6.93	6.83667	6.77444	6.65	6.6225	6.60188	6.58641	6.5748	6.54	6.4975	6.46563	6.44172	6.42379	6.37	6.39	6.405	6.41625	6.42469	6.45	6.37	7.14	11.0187	0	0
C43	20	6.2	5.7	0	6.89	6.815	6.74	6.59	6.49	6.29	6.2125	6.15437	6.11078	6.07809	5.98	6.075	6.14625	6.19969	6.23977	6.36	6.4175	6.46063	6.49297	6.51723	6.59	5.98	6.89	10.6902	0.65582	0
C44	20	6.2	5.7	0	6.88	6.695	6.51	6.34667	6.23778	6.02	5.9875	5.96312	5.94484	5.93113	5.89	5.9925	6.06937	6.12703	6.17027	6.3	6.35	6.3875	6.41562	6.43672	6.5	5.89	6.88	13.1349	1.90422	0
C45	20	6.2	5.7	0	7.15	7.095	7.04	7.02	7.00667	6.98	6.8925	6.82688	6.77766	6.74074	6.63	6.565	6.51625	6.47969	6.45227	6.37	6.495	6.58875	6.65906	6.7118	6.87	6.37	7.15	8.14275	0	0
C46	20	6.2	5.7	0	6.89	6.795	6.7	6.59	6.51667	6.37	6.2525	6.16438	6.09828	6.04871	5.9	5.955	5.99625	6.02719	6.05039	6.12	6.265	6.37375	6.45531	6.51648	6.7	5.9	6.89	11.8101	1.4398	0
C47	20	6.2	5.7	0	6.87	6.73	6.59	6.54333	6.51222	6.45	6.37	6.31	6.265	6.23125	6.13	6.1525	6.16937	6.18203	6.19152	6.22	6.3925	6.52187	6.61891	6.69168	6.91	6.13	6.91	10.0378	0.17457	0
C48	20	6.2	5.7	0	7	6.92	6.84	6.78333	6.74556	6.67	6.6125	6.56937	6.53703	6.51277	6.44	6.3625	6.30438	6.26078	6.22809	6.13	6.3425	6.50188	6.62141	6.71105	6.98	6.13	7	8.91685	0.07	0
C49	20	6.2	5.7	0	7.23	7.105	6.98	6.91667	6.87444	6.79	6.7475	6.71563	6.69172	6.67379	6.62	6.5875	6.56313	6.54484	6.53113	6.49	6.58	6.6475	6.69813	6.73609	6.85	6.49	7.23	10.0669	0	0
C50	20	6.2	5.7	0	6.89	6.735	6.58	6.41667	6.30778	6.09	5.99	5.915	5.85875	5.81656	5.69	5.82	5.9175	5.99063	6.04547	6.21	6.25	6.28	6.3025	6.31937	6.37	5.69	6.89	14.6348	2.86609	0.01
C51	20	6.2	5.7	0	7.29	6.95	6.61	6.48	6.39333	6.22	6.1575	6.11062	6.07547	6.0491	5.97	6.085	6.17125	6.23594	6.28445	6.43	6.485	6.52625	6.55719	6.58039	6.65	5.97	7.29	18.4585	0.781055	0
C52	20	6.2	5.7	0	7.65	7.485	7.32	7.21	7.13667	6.99	6.94	6.9025	6.87437	6.85328	6.79	6.7675	6.75063	6.73797	6.72848	6.7	6.7725	6.82688	6.86766	6.89824	6.99	6.7	7.65	14.1283	0	0
C53	20	6.2	5.7	0	7.33	7.03	6.73	6.59	6.49667	6.31	6.2075	6.13063	6.07297	6.02973	5.9	5.9725	6.02688	6.06766	6.09824	6.19	6.32	6.4175	6.49063	6.54547	6.71	5.9	7.33	19.9536	1.31141	0
C54	20	6.2	5.7	0	7.27	6.96	6.65	6.61333	6.58889	6.54	6.4625	6.40437	6.36078	6.32809	6.23	6.2125	6.19937	6.18953	6.18215	6.16	6.2925	6.39188	6.46641	6.5223	6.69	6.16	7.27	16.6654	0.0689453	0
C55	20	6.2	5.7	0	6.91	6.66	6.41	6.36	6.32667	6.26	6.23	6.2075	6.19062	6.17797	6.14	6.0675	6.01312	5.97234	5.94176	5.85	6.1225	6.32687	6.48016	6.59512	6.94	5.85	6.94	13.5429	1.32418	0
C56	20	6.2	5.7	0	7.35	7.15	6.95	6.85333	6.78889	6.66	6.6	6.555	6.52125	6.49594	6.42	6.36	6.315	6.28125	6.25594	6.18	6.2725	6.34187	6.39391	6.43293	6.55	6.18	7.35	16.2222	0.02	0
C57	20	6.2	5.7	0	7.44	7.215	6.99	6.91333	6.86222	6.76	6.68	6.62	6.575	6.54125	6.44	6.3825	6.33938	6.30703	6.28277	6.21	6.305	6.37625	6.42969	6.46977	6.59	6.21	7.44	17.0858	0	0
C58	20	6.2	5.7	0	7	6.77	6.54	6.40667	6.31778	6.14	6.1	6.07	6.0475	6.03063	5.98	5.9525	5.93188	5.91641	5.9048	5.87	6.0125	6.11937	6.19953	6.25965	6.44	5.87	7	16.7108	2.52488	0
C59	20	6.2	5.7	0	6.89	6.81	6.73	6.64	6.58	6.46	6.375	6.31125	6.26344	6.22758	6.12	6.0875	6.06313	6.04484	6.03113	5.99	6.185	6.33125	6.44094	6.5232	6.77	5.99	6.89	10.7557	0.878398	0
C60	20	6.2	5.7	0	7.1	6.74	6.38	6.25	6.16333	5.99	5.865	5.77125	5.70094	5.6482	5.49	5.6175	5.71312	5.78484	5.83863	6	6.0425	6.07437	6.09828	6.11621	6.17	5.49	7.1	22.0808	8.40081	0.344297
C61	20	6.2	5.7	0	7.2	6.855	6.51	6.34667	6.23778	6.02	5.9875	5.96312	5.94484	5.93113	5.89	5.9925	6.06937	6.12703	6.17027	6.3	6.35	6.3875	6.41562	6.43672	6.5	5.89	7.2	19.2149	1.90422	0
C62	20	6.2	5.7	0	7.45	7.225	7	6.92667	6.87778	6.78	6.665	6.57875	6.51406	6.46555	6.32	6.2975	6.28063	6.26797	6.25848	6.23	6.28	6.3175	6.34563	6.36672	6.43	6.23	7.45	18.0628	0	0
C63	20	6.2	5.7	0	7.3	7	6.7	6.59	6.51667	6.37	6.2525	6.16438	6.09828	6.04871	5.9	5.955	5.99625	6.02719	6.05039	6.12	6.265	6.37375	6.45531	6.51648	6.7	5.9	7.3	19.6001	1.4398	0
C64	20	6.2	5.7	0	7.4	7.145	6.89	6.77667	6.70111	6.55	6.47	6.41	6.365	6.33125	6.23	6.2525	6.26938	6.28203	6.29152	6.32	6.4425	6.53437	6.60328	6.65496	6.81	6.23	7.4	17.3754	0	0
C65	20	6.2	5.7	0	7	6.87	6.74	6.68667	6.65111	6.58	6.52	6.475	6.44125	6.41594	6.34	6.2875	6.24812	6.21859	6.19645	6.13	6.3425	6.50188	6.62141	6.71105	6.98	6.13	7	10.0325	0.0735547	0
C66	20	6.2	5.7	0	7.23	7.105	6.98	6.91667	6.87444	6.79	6.7475	6.71563	6.69172	6.67379	6.62	6.5875	6.56313	6.54484	6.53113	6.49	6.58	6.6475	6.69813	6.73609	6.85	6.49	7.23	10.0669	0	0
C67	20	6.2	5.7	0	7.21	6.895	6.58	6.41667	6.30778	6.09	5.99	5.915	5.85875	5.81656	5.69	5.82	5.9175	5.99063	6.04547	6.21	6.25	6.28	6.3025	6.31937	6.37	5.69	7.21	20.7148	2.86609	0.01
C68	20	6.2	5.7	0	7.23	7.02	6.81	6.71333	6.64889	6.52	6.42	6.345	6.28875	6.24656	6.12	6.165	6.19875	6.22406	6.24305	6.3	6.35	6.3875	6.41562	6.43672	6.5	6.12	7.23	15.8818	0.11625	0
C69	20	6.2	5.7	0	7.35	7.235	7.12	7.07667	7.04778	6.99	6.8975	6.82812	6.77609	6.73707	6.62	6.5725	6.53688	6.51016	6.49012	6.43	6.555	6.64875	6.71906	6.7718	6.93	6.43	7.35	11.2975	0	0
C70	20	6.2	5.7	0	7.04	6.88	6.72	6.59333	6.50889	6.34	6.235	6.15625	6.09719	6.05289	5.92	5.985	6.03375	6.07031	6.09773	6.18	6.32	6.425	6.50375	6.56281	6.74	5.92	7.04	14.2281	1.20688	0
C71	20	6.2	5.7	0	7.04	6.915	6.79	6.67667	6.60111	6.45	6.3975	6.35813	6.32859	6.30645	6.24	6.295	6.33625	6.36719	6.39039	6.46	6.525	6.57375	6.61031	6.63773	6.72	6.24	7.04	10.6609	0	0
C72	20	6.2	5.7	0	6.88	6.695	6.51	6.46	6.42667	6.36	6.2975	6.25063	6.21547	6.1891	6.11	6.08	6.0575	6.04063	6.02797	5.99	6.205	6.36625	6.48719	6.57789	6.85	5.99	6.88	11.3882	0.904805	0
C73	20	6.2	5.7	0	7.34	7.135	6.93	6.83667	6.77444	6.65	6.6225	6.60188	6.58641	6.5748	6.54	6.4975	6.46563	6.44172	6.42379	6.37	6.39	6.405	6.41625	6.42469	6.45	6.37	7.34	14.8187	0	0
C74	20	6.2	5.7	0	6.3	6.17	6.04	5.99333	5.96222	5.9	5.87	5.8475	5.83063	5.81797	5.78	5.8325	5.87188	5.90141	5.92355	5.99	6.015	6.03375	6.04781	6.05836	6.09	5.78	6.3	6.91909	8.06909	0
C75	20	6.2	5.7	0	7.12	6.815	6.51	6.34667	6.23778	6.02	5.9875	5.96312	5.94484	5.93113	5.89	5.9925	6.06937	6.12703	6.17027	6.3	6.35	6.3875	6.41562	6.43672	6.5	5.89	7.12	17.6949	1.90422	0
C76	20	6.2	5.7	0	7.45	7.345	7.24	7.15333	7.09556	6.98	6.8925	6.82688	6.77766	6.74074	6.63	6.565	6.51625	6.47969	6.45227	6.37	6.495	6.58875	6.65906	6.7118	6.87	6.37	7.45	13.3205	0	0
C77	20	6.2	5.7	0	7.02	6.86	6.7	6.59	6.51667	6.37	6.2775	6.20812	6.15609	6.11707	6	6.03	6.0525	6.06937	6.08203	6.12	6.265	6.37375	6.45531	6.51648	6.7	6	7.02	13.7801	0.97293	0
C78	20	6.2	5.7	0	7.14	7.015	6.89	6.77667	6.70111	6.55	6.47	6.41	6.365	6.33125	6.23	6.2525	6.26938	6.28203	6.29152	6.32	6.4425	6.53437	6.60328	6.65496	6.81	6.23	7.14	12.4354	0	0
C79	20	6.2	5.7	0	7.03	6.935	6.84	6.78333	6.74556	6.67	6.6125	6.56937	6.53703	6.51277	6.44	6.3625	6.30438	6.26078	6.22809	6.13	6.3425	6.50188	6.62141	6.71105	6.98	6.13	7.03	9.48685	0.07	0
C80	20	6.2	5.7	0	7	6.94	6.88	6.85	6.83	6.79	6.7475	6.71563	6.69172	6.67379	6.62	6.5875	6.56313	6.54484	6.53113	6.49	6.58	6.6475	6.69813	6.73609	6.85	6.49	7	5.95805	0	0
C81	20	6.2	5.7	0	6.73	6.655	6.58	6.41667	6.30778	6.09	5.99	5.915	5.85875	5.81656	5.69	5.82	5.9175	5.99063	6.04547	6.21	6.25	6.28	6.3025	6.31937	6.37	5.69	6.73	11.5948	2.86609	0.01
C82	20	6.2	5.7	0	6.82	6.665	6.51	6.34667	6.23778	6.02	5.9875	5.96312	5.94484	5.93113	5.89	5.9925	6.06937	6.12703	6.17027	6.3	6.35	6.3875	6.41562	6.43672	6.5	5.89	6.82	11.9949	1.90422	0
C83	20	6.2	5.7	0	7.08	7.005	6.93	6.87667	6.84111	6.77	6.6075	6.48562	6.39422	6.32566	6.12	6.1975	6.25563	6.29922	6.33191	6.43	6.5675	6.67063	6.74797	6.80598	6.98	6.12	7.08	9.90789	0.0825	0
C84	20	6.2	5.7	0	6.8	6.76	6.72	6.59333	6.50889	6.34	6.235	6.15625	6.09719	6.05289	5.92	5.985	6.03375	6.07031	6.09773	6.18	6.32	6.425	6.50375	6.56281	6.74	5.92	6.8	9.66809	1.20688	0
C85	20	6.2	5.7	0	6.86	6.755	6.65	6.61333	6.58889	6.54	6.4625	6.40437	6.36078	6.32809	6.23	6.2125	6.19937	6.18953	6.18215	6.16	6.2925	6.39188	6.46641	6.5223	6.69	6.16	6.86	8.87539	0.0689453	0
C86	20	6.2	5.7	0	6.88	6.685	6.49	6.44	6.40667	6.34	6.335	6.33125	6.32844	6.32633	6.32	6.2525	6.20188	6.16391	6.13543	6.05	6.2475	6.39562	6.50672	6.59004	6.84	6.05	6.88	10.1937	0.250664	0
C87	20	6.2	5.7	0	7.04	6.985	6.93	6.83667	6.77444	6.65	6.6175	6.59312	6.57484	6.56113	6.52	6.4575	6.41062	6.37547	6.3491	6.27	6.315	6.34875	6.37406	6.39305	6.45	6.27	7.04	9.71873	0	0
C88	20	6.2	5.7	0	6.81	6.695	6.58	6.44667	6.35778	6.18	6.0825	6.00937	5.95453	5.9134	5.79	5.8975	5.97813	6.03859	6.08395	6.22	6.2825	6.32937	6.36453	6.3909	6.47	5.79	6.81	11.9653	2.07203	0
C89	20	6.2	5.7	0	6.82	6.565	6.31	6.21	6.14333	6.01	6.005	6.00125	5.99844	5.99633	5.99	6.0775	6.14313	6.19234	6.22926	6.34	6.3975	6.44062	6.47297	6.49723	6.57	5.99	6.82	11.6851	1.44268	0
C90	20	6.2	5.7	0	7.16	7.09	7.02	6.94333	6.89222	6.79	6.6825	6.60187	6.54141	6.49605	6.36	6.34	6.325	6.31375	6.30531	6.28	6.3325	6.37188	6.40141	6.42355	6.49	6.28	7.16	11.8642	0	0
C91	20	6.2	5.7	0	6.87	6.785	6.7	6.59	6.51667	6.37	6.2525	6.16438	6.09828	6.04871	5.9	5.955	5.99625	6.02719	6.05039	6.12	6.265	6.37375	6.45531	6.51648	6.7	5.9	6.87	11.4301	1.4398	0
C92	20	6.2	5.7	0	7.04	6.965	6.89	6.81	6.75667	6.65	6.57	6.51	6.465	6.43125	6.33	6.3025	6.28188	6.26641	6.2548	6.22	6.3925	6.52187	6.61891	6.69168	6.91	6.22	7.04	9.89654	0	0
C93	20	6.2	5.7	0	6.98	6.91	6.84	6.78667	6.75111	6.68	6.6225	6.57937	6.54703	6.52277	6.45	6.395	6.35375	6.32281	6.29961	6.23	6.3675	6.47063	6.54797	6.60598	6.78	6.23	6.98	8.4373	0	0
C94	20	6.2	5.7	0	7	6.89	6.78	6.78333	6.78556	6.79	6.7475	6.71563	6.69172	6.67379	6.62	6.5875	6.56313	6.54484	6.53113	6.49	6.58	6.6475	6.69813	6.73609	6.85	6.49	7	6.21916	0	0
C95	20	6.2	5.7	0	6.57	6.425	6.28	6.21667	6.17444	6.09	5.99	5.915	5.85875	5.81656	5.69	5.82	5.9175	5.99063	6.04547	6.21	6.25	6.28	6.3025	6.31937	6.37	5.69	6.57	9.33811	2.89165	0.01
C96	20	6.2	5.7	0	6.82	6.665	6.51	6.34667	6.23778	6.02	5.9875	5.96312	5.94484	5.93113	5.89	5.9925	6.06937	6.12703	6.17027	6.3	6.35	6.3875	6.41562	6.43672	6.5	5.89	6.82	11.9949	1.90422	0
C97	20	6.2	5.7	0	7.25	7.185	7.12	7.07667	7.04778	6.99	6.8975	6.82812	6.77609	6.73707	6.62	6.5725	6.53688	6.51016	6.49012	6.43	6.555	6.64875	6.71906	6.7718	6.93	6.43	7.25	9.39751	0	0
C98	20	6.2	5.7	0	6.84	6.78	6.72	6.59333	6.50889	6.34	6.235	6.15625	6.09719	6.05289	5.92	5.985	6.03375	6.07031	6.09773	6.18	6.32	6.425	6.50375	6.56281	6.74	5.92	6.84	10.4281	1.20688	0
C99	20	6.2	5.7	0	6.9	6.845	6.79	6.67667	6.60111	6.45	6.3725	6.31438	6.27078	6.23809	6.14	6.17	6.1925	6.20937	6.22203	6.26	6.375	6.46125	6.52594	6.57445	6.72	6.14	6.9	9.50093	0.0975	0
C100	20	6.2	5.7	0	6.88	6.695	6.51	6.46	6.42667	6.36	6.2975	6.25063	6.21547	6.1891	6.11	6.08	6.0575	6.04063	6.02797	5.99	6.205	6.36625	6.48719	6.57789	6.85	5.99	6.88	11.3882	0.904805	0
C101	20	6.2	5.7	0	7.34	7.135	6.93	6.83667	6.77444	6.65	6.6225	6.60188	6.58641	6.5748	6.54	6.4975	6.46563	6.44172	6.42379	6.37	6.39	6.405	6.41625	6.42469	6.45	6.37	7.34	14.8187	0	0
C102	20	6.2	5.7	0	6.89	6.815	6.74	6.59	6.49	6.29	6.1625	6.06687	5.99516	5.94137	5.78	5.925	6.03375	6.11531	6.17648	6.36	6.4175	6.46063	6.49297	6.51723	6.59	5.78	6.89	11.6902	1.60355	0
C103	20	6.2	5.7	0	7.12	6.815	6.51	6.34667	6.23778	6.02	5.9875	5.96312	5.94484	5.93113	5.89	5.9925	6.06937	6.12703	6.17027	6.3	6.35	6.3875	6.41562	6.43672	6.5	5.89	7.12	17.6949	1.90422	0
C104	20	6.2	5.7	0	6.7	6.575	6.45	6.3	6.2	6	5.95	5.9125	5.88437	5.86328	5.8	5.825	5.84375	5.85781	5.86836	5.9	6.0325	6.13188	6.20641	6.2623	6.43	5.8	6.7	12.5718	3.73055	0
C105	20	6.2	5.7	0	6.8	6.75	6.7	6.59	6.51667	6.37	6.2525	6.16438	6.09828	6.04871	5.9	5.955	5.99625	6.02719	6.05039	6.12	6.265	6.37375	6.45531	6.51648	6.7	5.9	6.8	10.1001	1.4398	0
C106	20	6.2	5.7	0	6.74	6.665	6.59	6.54333	6.51222	6.45	6.2075	6.02563	5.88922	5.78691	5.48	5.665	5.80375	5.90781	5.98586	6.22	6.3925	6.52187	6.61891	6.69168	6.91	5.48	6.91	13.4178	3.05582	0.255
C107	20	6.2	5.7	0	6.6	6.52	6.44	6.3	6.20667	6.02	5.915	5.83625	5.77719	5.73289	5.6	5.535	5.48625	5.44969	5.42227	5.34	5.55	5.7075	5.82562	5.91422	6.18	5.34	6.6	15.0315	10.9981	1.5168
C108	20	6.2	5.7	0	7.23	7.105	6.98	6.91667	6.87444	6.79	6.7475	6.71563	6.69172	6.67379	6.62	6.5875	6.56313	6.54484	6.53113	6.49	6.58	6.6475	6.69813	6.73609	6.85	6.49	7.23	10.0669	0	0
C109	20	6.2	5.7	0	6.96	6.77	6.58	6.41667	6.30778	6.09	6.015	5.95875	5.91656	5.88492	5.79	5.895	5.97375	6.03281	6.07711	6.21	6.25	6.28	6.3025	6.31937	6.37	5.79	6.96	15.4648	2.36609	0
C110	20	6.2	5.7	0	6.89	6.75	6.61	6.48	6.39333	6.22	6.1575	6.11062	6.07547	6.0491	5.97	6.085	6.17125	6.23594	6.28445	6.43	6.485	6.52625	6.55719	6.58039	6.65	5.97	6.89	10.8585	0.781055	0
C111	20	6.2	5.7	0	6.4	6.3	6.2	6.11	6.05	5.93	5.805	5.71125	5.64094	5.5882	5.43	5.5225	5.59187	5.64391	5.68293	5.8	5.8725	5.92687	5.96766	5.99824	6.09	5.43	6.4	10.9831	10.2831	0.799648
C112	20	6.2	5.7	0	6.8	6.615	6.43	6.39	6.36333	6.31	6.2075	6.13063	6.07297	6.02973	5.9	5.9725	6.02688	6.06766	6.09824	6.19	6.32	6.4175	6.49063	6.54547	6.71	5.9	6.8	10.667	1.31141	0
C113	20	6.2	5.7	0	6.47	6.26	6.05	6.02667	6.01111	5.98	5.9575	5.94063	5.92797	5.91848	5.89	5.91	5.925	5.93625	5.94469	5.97	5.9775	5.98313	5.98734	5.99051	6	5.89	6.47	9.57824	7.47324	0
C114	20	6.2	5.7	0	6.91	6.66	6.41	6.36	6.32667	6.26	6.23	6.2075	6.19062	6.17797	6.14	6.0675	6.01312	5.97234	5.94176	5.85	6.1225	6.32687	6.48016	6.59512	6.94	5.85	6.94	13.5429	1.32418	0
C115	20	6.2	5.7	0	6.71	6.63	6.55	6.48667	6.44444	6.36	6.3	6.255	6.22125	6.19594	6.12	6.02	5.945	5.88875	5.84656	5.72	5.9275	6.08312	6.19984	6.28738	6.55	5.72	6.71	10.0885	2.05328	0
C116	20	6.2	5.7	0	6.84	6.76	6.68	6.61667	6.57444	6.49	6.365	6.27125	6.20094	6.1482	5.99	6.115	6.20875	6.27906	6.3318	6.49	6.58	6.6475	6.69813	6.73609	6.85	5.99	6.85	7.97217	0.346797	0
C117	20	6.2	5.7	0	5.88	5.77	5.66	5.58	5.52667	5.42	5.335	5.27125	5.22344	5.18758	5.08	5.0925	5.10187	5.10891	5.11418	5.13	5.3175	5.45812	5.56359	5.6427	5.88	5.08	5.88	10.1367	22.7367	6.78669
C118	20	6.2	5.7	0	6.83	6.67	6.51	6.34667	6.23778	6.02	5.9875	5.96312	5.94484	5.93113	5.89	5.9925	6.06937	6.12703	6.17027	6.3	6.35	6.3875	6.41562	6.43672	6.5	5.89	6.83	12.1849	1.90422	0
C119	20	6.2	5.7	0	7	6.9	6.8	6.79	6.78333	6.77	6.6075	6.48562	6.39422	6.32566	6.12	6.2725	6.38687	6.47266	6.53699	6.73	6.7925	6.83938	6.87453	6.9009	6.98	6.12	7	7.22733	0.08	0
C120	20	6.2	5.7	0	6.87	6.795	6.72	6.59333	6.50889	6.34	6.235	6.15625	6.09719	6.05289	5.92	5.985	6.03375	6.07031	6.09773	6.18	6.32	6.425	6.50375	6.56281	6.74	5.92	6.87	10.9981	1.20688	0
C121	20	6.2	5.7	0	6.89	6.77	6.65	6.61333	6.58889	6.54	6.4625	6.40437	6.36078	6.32809	6.23	6.2125	6.19937	6.18953	6.18215	6.16	6.2925	6.39188	6.46641	6.5223	6.69	6.16	6.89	9.44539	0.0689453	0
C122	20	6.2	5.7	0	6.88	6.635	6.39	6.34	6.30667	6.24	6.21	6.1875	6.17063	6.15797	6.12	6.0875	6.06313	6.04484	6.03113	5.99	6.2025	6.36188	6.48141	6.57105	6.84	5.99	6.88	12.1488	0.947305	0
C123	20	6.2	5.7	0	6.2	6.115	6.03	5.95333	5.90222	5.8	5.735	5.68625	5.64969	5.62227	5.54	5.51	5.4875	5.47063	5.45797	5.42	5.5775	5.69562	5.78422	5.85066	6.05	5.42	6.2	9.58714	12.6871	1.58258
C124	20	6.2	5.7	0	6.88	6.73	6.58	6.44667	6.35778	6.18	6.1075	6.05312	6.01234	5.98176	5.89	5.9725	6.03437	6.08078	6.11559	6.22	6.2825	6.32937	6.36453	6.3909	6.47	5.89	6.88	12.7953	1.57203	0
C125	20	6.2	5.7	0	6.68	6.495	6.31	6.21	6.14333	6.01	6.0375	6.05812	6.07359	6.0852	6.12	6.175	6.21625	6.24719	6.27039	6.34	6.3975	6.44062	6.47297	6.49723	6.57	6.01	6.68	8.3751	0.897253	0
C126	20	6.2	5.7	0	7.16	7.09	7.02	6.94333	6.89222	6.79	6.6825	6.60187	6.54141	6.49605	6.36	6.34	6.325	6.31375	6.30531	6.28	6.3325	6.37188	6.40141	6.42355	6.49	6.28	7.16	11.8642	0	0
C127	20	6.2	5.7	0	6	6.35	6.7	6.59	6.51667	6.37	6.225	6.11625	6.03469	5.97352	5.79	5.8725	5.93438	5.98078	6.01559	6.12	6.265	6.37375	6.45531	6.51648	6.7	5.79	6.7	9.45009	5.1623	0
C128	20	6.2	5.7	0	7.04	7.015	6.99	6.87667	6.80111	6.65	6.57	6.51	6.465	6.43125	6.33	6.3025	6.28188	6.26641	6.2548	6.22	6.3925	6.52187	6.61891	6.69168	6.91	6.22	7.04	9.63543	0	0
C129	20	6.2	5.7	0	6.98	6.91	6.84	6.78667	6.75111	6.68	6.6225	6.57937	6.54703	6.52277	6.45	6.395	6.35375	6.32281	6.29961	6.23	6.3675	6.47063	6.54797	6.60598	6.78	6.23	6.98	8.4373	0	0
C130	20	6.2	5.7	0	6.97	6.875	6.78	6.78333	6.78556	6.79	6.7475	6.71563	6.69172	6.67379	6.62	6.5375	6.47562	6.42922	6.39441	6.29	6.43	6.535	6.61375	6.67281	6.85	6.29	6.97	6.64916	0	0
C131	20	6.2	5.7	0	5.82	5.74	5.66	5.48	5.36	5.12	5.06	5.015	4.98125	4.95594	4.88	4.915	4.94125	4.96094	4.9757	5.02	5.1275	5.20812	5.26859	5.31395	5.45	4.88	5.82	12.7818	26.5818	13.3318
C132	20	6.2	5.7	0	6	5.9	5.8	5.68333	5.60556	5.45	5.4025	5.36688	5.34016	5.32012	5.26	5.4075	5.51812	5.60109	5.66332	5.85	5.88	5.9025	5.91937	5.93203	5.97	5.26	6	7.21252	17.4125	2.78142
D1	20	6.2	5.7	12	6.81	6.46	6.11	6.08	6.06	6.02	5.9775	5.94562	5.92172	5.90379	5.85	5.795	5.75375	5.72281	5.69961	5.63	5.72	5.7875	5.83812	5.87609	5.99	5.63	6.81	17.6485	9.11348	0.0703906
D2	20	6.2	5.7	12	6.18	5.96	5.74	5.72	5.70667	5.68	5.615	5.56625	5.52969	5.50227	5.42	5.445	5.46375	5.47781	5.48836	5.52	5.54	5.555	5.56625	5.57469	5.6	5.42	6.18	11.6393	18.2393	5.45594
D3	20	6.2	5.7	12	6.88	6.445	6.01	5.89667	5.82111	5.67	5.6725	5.67437	5.67578	5.67684	5.68	5.6475	5.62312	5.60484	5.59113	5.55	5.6125	5.65937	5.69453	5.7209	5.8	5.55	6.88	22.3338	12.4188	0.7675
D4	20	6.2	5.7	12	6.89	6.685	6.48	6.27333	6.13556	5.86	5.83	5.8075	5.79063	5.77797	5.74	5.7225	5.70937	5.69953	5.69215	5.67	5.8025	5.90188	5.97641	6.0323	6.2	5.67	6.89	18.6684	6.05171	0.0383203
D5	20	6.2	5.7	12	6.87	6.715	6.56	6.45	6.37667	6.23	6.1725	6.12938	6.09703	6.07277	6	5.995	5.99125	5.98844	5.98633	5.98	6.1175	6.22063	6.29797	6.35598	6.53	5.98	6.87	12.9636	1.6698	0
D6	20	6.2	5.7	12	6.23	6.115	6	5.95667	5.92778	5.87	5.83	5.8	5.7775	5.76063	5.71	5.7525	5.78437	5.80828	5.82621	5.88	5.9625	6.02438	6.07078	6.10559	6.21	5.71	6.23	6.41782	5.83782	0
D7	20	6.2	5.7	12	6.87	6.555	6.24	6.15667	6.10111	5.99	5.945	5.91125	5.88594	5.86695	5.81	5.855	5.88875	5.91406	5.93305	5.99	6.1875	6.33563	6.44672	6.53004	6.78	5.81	6.87	15.0323	3.36472	0
D8	20	6.2	5.7	12	6.62	6.53	6.44	6.36	6.30667	6.2	6.15	6.1125	6.08438	6.06328	6	5.98	5.965	5.95375	5.94531	5.92	5.995	6.05125	6.09344	6.12508	6.22	5.92	6.62	9.70435	2.36102	0
D9	20	6.2	5.7	12	6.9	6.675	6.45	6.28667	6.17778	5.96	5.8975	5.85062	5.81547	5.7891	5.71	5.775	5.82375	5.86031	5.88773	5.97	6.0525	6.11437	6.16078	6.19559	6.3	5.71	6.9	16.9478	4.15949	0
D10	20	6.2	5.7	12	7.07	6.955	6.84	6.63333	6.49556	6.22	5.98	5.8	5.665	5.56375	5.26	5.4425	5.57937	5.68203	5.75902	5.99	6.0525	6.09938	6.13453	6.1609	6.24	5.26	7.07	20.4321	5.63102	1.00734
D11	20	6.2	5.7	12	6.6	6.44	6.28	6.18333	6.11889	5.99	5.8975	5.82812	5.77609	5.73707	5.62	5.6475	5.66812	5.68359	5.6952	5.73	5.85	5.94	6.0075	6.05813	6.21	5.62	6.6	13.4439	5.96895	0.185586
D12	20	6.2	5.7	12	6.68	6.6	6.52	6.44667	6.39778	6.3	6.23	6.1775	6.13812	6.10859	6.02	6.045	6.06375	6.07781	6.08836	6.12	6.215	6.28625	6.33969	6.37977	6.5	6.02	6.68	8.45571	0.960859	0
D13	20	6.2	5.7	12	6.29	6.155	6.02	5.95	5.90333	5.81	5.745	5.69625	5.65969	5.63227	5.55	5.4925	5.44937	5.41703	5.39277	5.32	5.405	5.46875	5.51656	5.55242	5.66	5.32	6.29	12.689	14.034	5.41738
D14	20	6.2	5.7	12	6.3	6.15	6	5.96	5.93333	5.88	5.8225	5.77937	5.74703	5.72277	5.65	5.6875	5.71563	5.73672	5.75254	5.8	5.85	5.8875	5.91562	5.93672	6	5.65	6.3	8.92276	10.0728	0.0625
D15	20	6.2	5.7	12	6.69	6.615	6.54	6.42667	6.35111	6.2	6.115	6.05125	6.00344	5.96758	5.86	5.8975	5.92563	5.94672	5.96254	6.01	6.0675	6.11062	6.14297	6.16723	6.24	5.86	6.69	10.9743	2.57203	0
D16	20	6.2	5.7	12	6.84	6.57	6.3	6.21	6.15	6.03	5.97	5.925	5.89125	5.86594	5.79	5.925	6.02625	6.10219	6.15914	6.33	6.3925	6.43938	6.47453	6.5009	6.58	5.79	6.84	13.0379	2.36523	0
D17	20	6.2	5.7	12	7.08	6.92	6.76	6.54667	6.40444	6.12	6.0775	6.04563	6.02172	6.00379	5.95	5.9625	5.97188	5.97891	5.98418	6	6.0825	6.14438	6.19078	6.22559	6.33	5.95	7.08	17.5046	2.26625	0
D18	20	6.2	5.7	12	6.04	5.945	5.85	5.67333	5.55556	5.32	5.295	5.27625	5.26219	5.25164	5.22	5.305	5.36875	5.41656	5.45242	5.56	5.6125	5.65187	5.68141	5.70355	5.77	5.22	6.04	10.494	19.894	4.29752
D19	20	6.2	5.7	12	7.13	6.775	6.42	6.26333	6.15889	5.95	5.93	5.915	5.90375	5.89531	5.87	6.0025	6.10188	6.17641	6.2323	6.4	6.4525	6.49188	6.52141	6.54355	6.61	5.87	7.13	17.7263	2.09627	0
D20	20	6.2	5.7	12	6.47	6.395	6.32	6.21333	6.14222	6	5.95	5.9125	5.88437	5.86328	5.8	5.845	5.87875	5.90406	5.92305	5.98	5.9925	6.00188	6.00891	6.01418	6.03	5.8	6.47	9.12097	7.2843	0
D21	20	6.2	5.7	12	6.45	6.325	6.2	6.09	6.01667	5.87	5.7325	5.62937	5.55203	5.49402	5.32	5.4925	5.62187	5.71891	5.79168	6.01	6.0625	6.10187	6.13141	6.15355	6.22	5.32	6.45	11.3511	6.61111	1.0902
D22	20	6.2	5.7	12	6.58	6.45	6.32	6.22	6.15333	6.02	5.925	5.85375	5.80031	5.76023	5.64	5.5875	5.54812	5.51859	5.49645	5.43	5.605	5.73625	5.83469	5.90852	6.13	5.43	6.58	14.4373	10.5173	1.07434
D23	20	6.2	5.7	12	5.77	5.58	5.39	5.32	5.27333	5.18	5.03	4.9175	4.83312	4.76984	4.58	4.5575	4.54063	4.52797	4.51848	4.49	4.74	4.9275	5.06813	5.17359	5.49	4.49	5.77	16.3524	31.1524	17.8374
D24	20	6.2	5.7	12	5.66	5.395	5.13	5.04667	4.99111	4.88	4.79	4.7225	4.67188	4.63391	4.52	4.5175	4.51562	4.51422	4.51316	4.51	4.75	4.93	5.065	5.16625	5.47	4.51	5.66	16.3722	33.3722	22.8722
D25	20	6.2	5.7	12	7.12	7.085	7.05	6.80667	6.64444	6.32	6.165	6.04875	5.96156	5.89617	5.7	5.7625	5.80938	5.84453	5.8709	5.95	6.105	6.22125	6.30844	6.37383	6.57	5.7	7.12	17.6316	3.08621	0
D26	20	6.2	5.7	12	6.32	6.305	6.29	6.17333	6.09556	5.94	5.89	5.8525	5.82438	5.80328	5.74	5.6925	5.65687	5.63016	5.61012	5.55	5.7375	5.87812	5.98359	6.0627	6.3	5.55	6.32	8.37439	6.27939	0.360352
D27	20	6.2	5.7	12	7.05	6.99	6.93	6.61667	6.40778	5.99	5.9575	5.93313	5.91484	5.90113	5.86	5.8925	5.91688	5.93516	5.94887	5.99	6.1425	6.25687	6.34266	6.40699	6.6	5.86	7.05	16.8415	3.0175	0
D28	20	6.2	5.7	12	6.06	6.05	6.04	5.98	5.94	5.86	5.7525	5.67188	5.61141	5.56605	5.43	5.5225	5.59187	5.64391	5.68293	5.8	5.85	5.8875	5.91562	5.93672	6	5.43	6.06	5.43711	14.4371	0.879453
D29	20	6.2	5.7	12	6.61	6.535	6.46	6.32333	6.23222	6.05	5.98	5.9275	5.88812	5.85859	5.77	5.735	5.70875	5.68906	5.6743	5.63	5.7625	5.86188	5.93641	5.9923	6.16	5.63	6.61	12.8	8.65559	0.106641
D30	20	6.2	5.7	12	6.48	6.43	6.38	6.31667	6.27444	6.19	6.0975	6.02813	5.97609	5.93707	5.82	5.775	5.74125	5.71594	5.69695	5.64	5.75	5.8325	5.89438	5.94078	6.08	5.64	6.48	9.8833	8.12441	0.0630469
D31	20	6.2	5.7	12	6.42	6.37	6.32	6.3	6.28667	6.26	6.1925	6.14187	6.10391	6.07543	5.99	6.0475	6.09063	6.12297	6.14723	6.22	6.24	6.255	6.26625	6.27469	6.3	5.99	6.42	4.33536	0.887969	0
D32	20	6.2	5.7	12	6.38	6.32	6.26	6.18667	6.13778	6.04	6.0175	6.00063	5.98797	5.97848	5.95	5.8725	5.81438	5.77078	5.73809	5.64	5.805	5.92875	6.02156	6.09117	6.3	5.64	6.38	7.69876	4.41876	0.06
D33	20	6.2	5.7	12	6.67	6.6	6.53	6.41	6.33	6.17	6.0675	5.99062	5.93297	5.88973	5.76	5.7325	5.71188	5.69641	5.6848	5.65	5.82	5.9475	6.04312	6.11484	6.33	5.65	6.67	12.8181	4.78812	0.0687891
D34	20	6.2	5.7	12	6.55	6.395	6.24	5.99667	5.83444	5.51	5.4475	5.40062	5.36547	5.3391	5.26	5.36	5.435	5.49125	5.53344	5.66	5.785	5.87875	5.94906	6.0018	6.16	5.26	6.55	16.7619	13.2719	2.89762
D35	20	6.2	5.7	12	5.67	5.545	5.42	5.40333	5.39222	5.37	5.3025	5.25188	5.21391	5.18543	5.1	5.1325	5.15688	5.17516	5.18887	5.23	5.2975	5.34813	5.38609	5.41457	5.5	5.1	5.67	7.30105	24.101	13.601
D36	20	6.2	5.7	12	5.38	5.12	4.86	4.78333	4.73222	4.63	4.66	4.6825	4.69937	4.71203	4.75	4.815	4.86375	4.90031	4.92773	5.01	5.07	5.115	5.14875	5.17406	5.25	4.63	5.38	9.63093	32.2309	21.7309
D37	20	6.2	5.7	12	7.02	6.75	6.48	6.26	6.11333	5.82	5.69	5.5925	5.51938	5.46453	5.3	5.205	5.13375	5.08031	5.04023	4.92	5.025	5.10375	5.16281	5.20711	5.34	4.92	7.02	29.3523	17.3523	9.38563
D38	20	6.2	5.7	12	7.16	6.905	6.65	6.11667	5.76111	5.05	4.965	4.90125	4.85344	4.81758	4.71	4.71	4.71	4.71	4.71	4.71	4.9725	5.16938	5.31703	5.42777	5.76	4.71	7.16	37.5733	23.1083	11.7661
D39	20	6.2	5.7	12	7.22	7.025	6.83	6.50667	6.29111	5.86	5.675	5.53625	5.43219	5.35414	5.12	5.02	4.945	4.88875	4.84656	4.72	4.9275	5.08312	5.19984	5.28738	5.55	4.72	7.22	33.4665	18.5293	10.6893
D40	20	6.2	5.7	12	7.22	7.045	6.87	6.57667	6.38111	5.99	5.9575	5.93313	5.91484	5.90113	5.86	5.89	5.9125	5.92938	5.94203	5.98	6.11	6.2075	6.28063	6.33547	6.5	5.86	7.22	20.5231	3.07949	0
D41	20	6.2	5.7	12	5.89	5.56	5.23	5.11667	5.04111	4.89	4.7825	4.70187	4.64141	4.59605	4.46	4.5275	4.57812	4.61609	4.64457	4.73	4.805	4.86125	4.90344	4.93508	5.03	4.46	5.89	20.7193	33.1193	19.8643
D42	20	6.2	5.7	12	7.05	6.89	6.73	6.47	6.29667	5.95	5.715	5.53875	5.40656	5.30742	5.01	4.9425	4.89187	4.85391	4.82543	4.74	4.9225	5.05938	5.16203	5.23902	5.47	4.74	7.05	30.789	18.9006	11.1656
D43	20	6.2	5.7	12	7.05	6.74	6.43	5.94	5.61333	4.96	4.8425	4.75438	4.68828	4.63871	4.49	4.5625	4.61688	4.65766	4.68824	4.78	4.9225	5.02937	5.10953	5.16965	5.35	4.49	7.05	38.1665	25.4615	16.7015
D44	20	6.2	5.7	12	6.22	6.025	5.83	5.60333	5.45222	5.15	5.115	5.08875	5.06906	5.0543	5.01	4.9875	4.97063	4.95797	4.94848	4.92	5.0725	5.18687	5.27266	5.33699	5.53	4.92	6.22	19.4737	22.1837	12.6387
D45	20	6.2	5.7	12	6.34	6.235	6.13	6.08667	6.05778	6	5.825	5.69375	5.59531	5.52148	5.3	5.2275	5.17312	5.13234	5.10176	5.01	5.26	5.4475	5.58812	5.69359	6.01	5.01	6.34	14.5461	14.9511	4.35551
D46	20	6.2	5.7	12	6.39	6.205	6.02	5.80667	5.66444	5.38	5.265	5.17875	5.11406	5.06555	4.92	4.8925	4.87188	4.85641	4.8448	4.81	5.0125	5.16437	5.27828	5.36371	5.62	4.81	6.39	22.0811	21.4811	12.4077
D47	20	6.2	5.7	12	7.01	6.945	6.88	6.6	6.41333	6.04	5.76	5.55	5.3925	5.27438	4.92	4.895	4.87625	4.86219	4.85164	4.82	4.94	5.03	5.0975	5.14813	5.3	4.82	7.01	29.7491	19.0924	11.4924
D48	20	6.2	5.7	12	6.34	6.14	5.94	5.63667	5.43444	5.03	4.9925	4.96437	4.94328	4.92746	4.88	4.87	4.8625	4.85687	4.85266	4.84	4.9975	5.11562	5.20422	5.27066	5.47	4.84	6.34	23.1362	23.5062	14.1862
D49	20	6.2	5.7	12	6.43	6.185	5.94	5.89333	5.86222	5.8	5.705	5.63375	5.58031	5.54023	5.42	5.4775	5.52062	5.55297	5.57723	5.65	5.79	5.895	5.97375	6.03281	6.21	5.42	6.43	13.2503	8.77026	1.34738
D50	20	6.2	5.7	12	7.05	6.95	6.85	6.55333	6.35556	5.96	5.7825	5.64938	5.54953	5.47465	5.25	5.3075	5.35062	5.38297	5.40723	5.48	5.5675	5.63313	5.68234	5.71926	5.83	5.25	7.05	24.6545	13.0884	2.66516
D51	20	6.2	5.7	12	5.99	5.925	5.86	5.66667	5.53778	5.28	5.21	5.1575	5.11813	5.08859	5	4.9875	4.97813	4.97109	4.96582	4.95	4.9975	5.03313	5.05984	5.07988	5.14	4.95	5.99	15.3684	25.7684	12.9484
D52	20	6.2	5.7	12	7.05	6.895	6.74	6.52	6.37333	6.08	5.8625	5.69937	5.57703	5.48527	5.21	5.27	5.315	5.34875	5.37406	5.45	5.6625	5.82187	5.94141	6.03105	6.3	5.21	7.05	23.6678	8.87117	2.60801
D53	20	6.2	5.7	12	6.78	6.7	6.62	6.33667	6.14778	5.77	5.6875	5.62563	5.57922	5.54441	5.44	5.33	5.2475	5.18562	5.13922	5	5.305	5.53375	5.70531	5.83398	6.22	5	6.78	21.3684	11.1251	3.78215
D54	20	6.2	5.7	12	6.39	6.185	5.98	5.86667	5.79111	5.64	5.6225	5.60938	5.59953	5.59215	5.57	5.63	5.675	5.70875	5.73406	5.81	5.91	5.985	6.04125	6.08344	6.21	5.57	6.39	11.4662	7.76617	0.661445
D55	20	6.2	5.7	12	6.23	6.11	5.99	5.94333	5.91222	5.85	5.7025	5.59187	5.50891	5.44668	5.26	5.1975	5.15062	5.11547	5.0891	5.01	5.205	5.35125	5.46094	5.5432	5.79	5.01	6.23	14.1514	16.6664	5.16945
D56	20	6.2	5.7	12	5.89	5.74	5.59	5.60667	5.61778	5.64	5.5625	5.50437	5.46078	5.42809	5.33	5.25	5.19	5.145	5.11125	5.01	5.135	5.22875	5.29906	5.3518	5.51	5.01	5.89	9.89895	22.299	9.08395
D57	20	6.2	5.7	12	6.06	5.875	5.69	5.61667	5.56778	5.47	5.41	5.365	5.33125	5.30594	5.23	5.355	5.44875	5.51906	5.5718	5.73	5.8175	5.88313	5.93234	5.96926	6.08	5.23	6.08	9.44153	18.0415	3.21876
D58	20	6.2	5.7	12	6.67	6.52	6.37	6.03	5.80333	5.35	5.2825	5.23187	5.19391	5.16543	5.08	5.07	5.0625	5.05687	5.05266	5.04	5.25	5.4075	5.52562	5.61422	5.88	5.04	6.67	24.0186	18.4436	7.11691
D59	20	6.2	5.7	12	6.02	5.78	5.54	5.35	5.22333	4.97	5.095	5.18875	5.25906	5.3118	5.47	5.5175	5.55312	5.57984	5.59988	5.66	5.7425	5.80438	5.85078	5.88559	5.99	4.97	6.02	10.0135	19.8135	4.48171
D60	20	6.2	5.7	12	6.98	6.875	6.77	6.24333	5.89222	5.19	5.125	5.07625	5.03969	5.01227	4.93	4.9675	4.99562	5.01672	5.03254	5.08	5.2075	5.30312	5.37484	5.42863	5.59	4.93	6.98	30.7548	19.9331	11.6253
D61	20	6.2	5.7	12	6.86	6.845	6.83	6.68667	6.59111	6.4	6.35	6.3125	6.28437	6.26328	6.2	6.19	6.1825	6.17687	6.17266	6.16	6.225	6.27375	6.31031	6.33773	6.42	6.16	6.86	9.76824	0.117969	0
D62	20	6.2	5.7	12	7.19	6.98	6.77	6.69667	6.64778	6.55	6.505	6.47125	6.44594	6.42695	6.37	6.405	6.43125	6.45094	6.4657	6.51	6.5325	6.54937	6.56203	6.57152	6.6	6.37	7.19	12.5631	0	0
D63	20	6.2	5.7	12	6.12	6.055	5.99	5.87333	5.79556	5.64	5.5775	5.53062	5.49547	5.4691	5.39	5.465	5.52125	5.56344	5.59508	5.69	5.7225	5.74688	5.76516	5.77887	5.82	5.39	6.12	8.76525	16.5653	1.76254
D64	20	6.2	5.7	12	6.51	6.47	6.43	6.04333	5.78556	5.27	5.25	5.235	5.22375	5.21531	5.19	5.1475	5.11562	5.09172	5.07379	5.02	5.175	5.29125	5.37844	5.44383	5.64	5.02	6.51	21.2749	18.8299	10.2588
D65	20	6.2	5.7	12	7	6.965	6.93	6.65333	6.46889	6.1	6.005	5.93375	5.88031	5.84023	5.72	5.775	5.81625	5.84719	5.87039	5.94	5.945	5.94875	5.95156	5.95367	5.96	5.72	7	17.9757	7.69289	0
D66	20	6.2	5.7	12	5.82	5.795	5.77	5.73333	5.70889	5.66	5.6425	5.62937	5.61953	5.61215	5.59	5.665	5.72125	5.76344	5.79508	5.89	5.915	5.93375	5.94781	5.95836	5.99	5.59	5.99	4.54454	14.9445	0.481445
D67	20	6.2	5.7	12	6.46	6.42	6.38	6.16333	6.01889	5.73	5.66	5.6075	5.56813	5.53859	5.45	5.4175	5.39313	5.37484	5.36113	5.32	5.3825	5.42938	5.46453	5.4909	5.57	5.32	6.46	16.0147	14.4447	6.25687
D68	20	6.2	5.7	12	6.43	6.385	6.34	6.07333	5.89556	5.54	5.41	5.3125	5.23937	5.18453	5.02	5.1025	5.16437	5.21078	5.24559	5.35	5.4525	5.52937	5.58703	5.63027	5.76	5.02	6.43	17.8323	16.7723	5.52117
DA1	20	6.2	5.7	1	6.81	6.46	6.11	6.08	6.06	6.02	5.9775	5.94562	5.92172	5.90379	5.85	5.795	5.75375	5.72281	5.69961	5.63	5.72	5.7875	5.83812	5.87609	5.99	5.63	6.81	17.6485	9.11348	0.0703906
DA2	20	6.2	5.7	1	6.18	5.96	5.74	5.72	5.70667	5.68	5.615	5.56625	5.52969	5.50227	5.42	5.445	5.46375	5.47781	5.48836	5.52	5.54	5.555	5.56625	5.57469	5.6	5.42	6.18	11.6393	18.2393	5.45594
DA3	20	6.2	5.7	1	6.88	6.445	6.01	5.89667	5.82111	5.67	5.6725	5.67437	5.67578	5.67684	5.68	5.6475	5.62312	5.60484	5.59113	5.55	5.6125	5.65937	5.69453	5.7209	5.8	5.55	6.88	22.3338	12.4188	0.7675
DA4	20	6.2	5.7	1	6.89	6.685	6.48	6.27333	6.13556	5.86	5.83	5.8075	5.79063	5.77797	5.74	5.7225	5.70937	5.69953	5.69215	5.67	5.8025	5.90188	5.97641	6.0323	6.2	5.67	6.89	18.6684	6.05171	0.0383203
DA5	20	6.2	5.7	1	6.87	6.715	6.56	6.45	6.37667	6.23	6.1725	6.12938	6.09703	6.07277	6	5.995	5.99125	5.98844	5.98633	5.98	6.1175	6.22063	6.29797	6.35598	6.53	5.98	6.87	12.9636	1.6698	0
DA6	20	6.2	5.7	1	6.23	6.115	6	5.95667	5.92778	5.87	5.83	5.8	5.7775	5.76063	5.71	5.7525	5.78437	5.80828	5.82621	5.88	5.9625	6.02438	6.07078	6.10559	6.21	5.71	6.23	6.41782	5.83782	0
DA7	20	6.2	5.7	1	6.87	6.555	6.24	6.15667	6.10111	5.99	5.945	5.91125	5.88594	5.86695	5.81	5.855	5.88875	5.91406	5.93305	5.99	6.1875	6.33563	6.44672	6.53004	6.78	5.81	6.87	15.0323	3.36472	0
DA8	20	6.2	5.7	1	6.62	6.53	6.44	6.36	6.30667	6.2	6.15	6.1125	6.08438	6.06328	6	5.98	5.965	5.95375	5.94531	5.92	5.995	6.05125	6.09344	6.12508	6.22	5.92	6.62	9.70435	2.36102	0
DA9	20	6.2	5.7	1	6.9	6.675	6.45	6.28667	6.17778	5.96	5.8975	5.85062	5.81547	5.7891	5.71	5.775	5.82375	5.86031	5.88773	5.97	6.0525	6.11437	6.16078	6.19559	6.3	5.71	6.9	16.9478	4.15949	0
DA10	20	6.2	5.7	1	7.07	6.955	6.84	6.63333	6.49556	6.22	5.98	5.8	5.665	5.56375	5.26	5.4425	5.57937	5.68203	5.75902	5.99	6.0525	6.09938	6.13453	6.1609	6.24	5.26	7.07	20.4321	5.63102	1.00734
DA11	20	6.2	5.7	1	6.6	6.44	6.28	6.18333	6.11889	5.99	5.8975	5.82812	5.77609	5.73707	5.62	5.6475	5.66812	5.68359	5.6952	5.73	5.85	5.94	6.0075	6.05813	6.21	5.62	6.6	13.4439	5.96895	0.185586
DA12	20	6.2	5.7	1	6.68	6.6	6.52	6.44667	6.39778	6.3	6.23	6.1775	6.13812	6.10859	6.02	6.045	6.06375	6.07781	6.08836	6.12	6.215	6.28625	6.33969	6.37977	6.5	6.02	6.68	8.45571	0.960859	0
DA13	20	6.2	5.7	1	6.29	6.155	6.02	5.95	5.90333	5.81	5.745	5.69625	5.65969	5.63227	5.55	5.4925	5.44937	5.41703	5.39277	5.32	5.405	5.46875	5.51656	5.55242	5.66	5.32	6.29	12.689	14.034	5.41738
DA14	20	6.2	5.7	1	6.3	6.15	6	5.96	5.93333	5.88	5.8225	5.77937	5.74703	5.72277	5.65	5.6875	5.71563	5.73672	5.75254	5.8	5.85	5.8875	5.91562	5.93672	6	5.65	6.3	8.92276	10.0728	0.0625
DA15	20	6.2	5.7	1	6.69	6.615	6.54	6.42667	6.35111	6.2	6.115	6.05125	6.00344	5.96758	5.86	5.8975	5.92563	5.94672	5.96254	6.01	6.0675	6.11062	6.14297	6.16723	6.24	5.86	6.69	10.9743	2.57203	0
DA16	20	6.2	5.7	1	6.84	6.57	6.3	6.21	6.15	6.03	5.97	5.925	5.89125	5.86594	5.79	5.925	6.02625	6.10219	6.15914	6.33	6.3925	6.43938	6.47453	6.5009	6.58	5.79	6.84	13.0379	2.36523	0
DA17	20	6.2	5.7	1	7.08	6.92	6.76	6.54667	6.40444	6.12	6.0775	6.04563	6.02172	6.00379	5.95	5.9625	5.97188	5.97891	5.98418	6	6.0825	6.14438	6.19078	6.22559	6.33	5.95	7.08	17.5046	2.26625	0
DA18	20	6.2	5.7	1	6.04	5.945	5.85	5.67333	5.55556	5.32	5.295	5.27625	5.26219	5.25164	5.22	5.305	5.36875	5.41656	5.45242	5.56	5.6125	5.65187	5.68141	5.70355	5.77	5.22	6.04	10.494	19.894	4.29752
DA19	20	6.2	5.7	1	7.13	6.775	6.42	6.26333	6.15889	5.95	5.93	5.915	5.90375	5.89531	5.87	6.0025	6.10188	6.17641	6.2323	6.4	6.4525	6.49188	6.52141	6.54355	6.61	5.87	7.13	17.7263	2.09627	0
DA20	20	6.2	5.7	1	6.47	6.395	6.32	6.21333	6.14222	6	5.95	5.9125	5.88437	5.86328	5.8	5.845	5.87875	5.90406	5.92305	5.98	5.9925	6.00188	6.00891	6.01418	6.03	5.8	6.47	9.12097	7.2843	0
DB1	20	6.2	5.7	2	6.45	6.325	6.2	6.09	6.01667	5.87	5.7325	5.62937	5.55203	5.49402	5.32	5.4925	5.62187	5.71891	5.79168	6.01	6.0625	6.10187	6.13141	6.15355	6.22	5.32	6.45	11.3511	6.61111	1.0902
DB2	20	6.2	5.7	2	6.58	6.45	6.32	6.22	6.15333	6.02	5.925	5.85375	5.80031	5.76023	5.64	5.5875	5.54812	5.51859	5.49645	5.43	5.605	5.73625	5.83469	5.90852	6.13	5.43	6.58	14.4373	10.5173	1.07434
DB3	20	6.2	5.7	2	5.77	5.58	5.39	5.32	5.27333	5.18	5.03	4.9175	4.83312	4.76984	4.58	4.5575	4.54063	4.52797	4.51848	4.49	4.74	4.9275	5.06813	5.17359	5.49	4.49	5.77	16.3524	31.1524	17.8374
DB4	20	6.2	5.7	2	5.66	5.395	5.13	5.04667	4.99111	4.88	4.79	4.7225	4.67188	4.63391	4.52	4.5175	4.51562	4.51422	4.51316	4.51	4.75	4.93	5.065	5.16625	5.47	4.51	5.66	16.3722	33.3722	22.8722
DB5	20	6.2	5.7	2	7.12	7.085	7.05	6.80667	6.64444	6.32	6.165	6.04875	5.96156	5.89617	5.7	5.7625	5.80938	5.84453	5.8709	5.95	6.105	6.22125	6.30844	6.37383	6.57	5.7	7.12	17.6316	3.08621	0
DB6	20	6.2	5.7	2	6.32	6.305	6.29	6.17333	6.09556	5.94	5.89	5.8525	5.82438	5.80328	5.74	5.6925	5.65687	5.63016	5.61012	5.55	5.7375	5.87812	5.98359	6.0627	6.3	5.55	6.32	8.37439	6.27939	0.360352
DB7	20	6.2	5.7	2	7.05	6.99	6.93	6.61667	6.40778	5.99	5.9575	5.93313	5.91484	5.90113	5.86	5.8925	5.91688	5.93516	5.94887	5.99	6.1425	6.25687	6.34266	6.40699	6.6	5.86	7.05	16.8415	3.0175	0
DB8	20	6.2	5.7	2	6.06	6.05	6.04	5.98	5.94	5.86	5.7525	5.67188	5.61141	5.56605	5.43	5.5225	5.59187	5.64391	5.68293	5.8	5.85	5.8875	5.91562	5.93672	6	5.43	6.06	5.43711	14.4371	0.879453
DB9	20	6.2	5.7	2	6.61	6.535	6.46	6.32333	6.23222	6.05	5.98	5.9275	5.88812	5.85859	5.77	5.735	5.70875	5.68906	5.6743	5.63	5.7625	5.86188	5.93641	5.9923	6.16	5.63	6.61	12.8	8.65559	0.106641
DB10	20	6.2	5.7	2	6.48	6.43	6.38	6.31667	6.27444	6.19	6.0975	6.02813	5.97609	5.93707	5.82	5.775	5.74125	5.71594	5.69695	5.64	5.75	5.8325	5.89438	5.94078	6.08	5.64	6.48	9.8833	8.12441	0.0630469
DB11	20	6.2	5.7	2	6.42	6.37	6.32	6.3	6.28667	6.26	6.1925	6.14187	6.10391	6.07543	5.99	6.0475	6.09063	6.12297	6.14723	6.22	6.24	6.255	6.26625	6.27469	6.3	5.99	6.42	4.33536	0.887969	0
DB12	20	6.2	5.7	2	6.38	6.32	6.26	6.18667	6.13778	6.04	6.0175	6.00063	5.98797	5.97848	5.95	5.8725	5.81438	5.77078	5.73809	5.64	5.805	5.92875	6.02156	6.09117	6.3	5.64	6.38	7.69876	4.41876	0.06
DB13	20	6.2	5.7	2	6.67	6.6	6.53	6.41	6.33	6.17	6.0675	5.99062	5.93297	5.88973	5.76	5.7325	5.71188	5.69641	5.6848	5.65	5.82	5.9475	6.04312	6.11484	6.33	5.65	6.67	12.8181	4.78812	0.0687891
DB14	20	6.2	5.7	2	6.55	6.395	6.24	5.99667	5.83444	5.51	5.4475	5.40062	5.36547	5.3391	5.26	5.36	5.435	5.49125	5.53344	5.66	5.785	5.87875	5.94906	6.0018	6.16	5.26	6.55	16.7619	13.2719	2.89762
DB15	20	6.2	5.7	2	5.67	5.545	5.42	5.40333	5.39222	5.37	5.3025	5.25188	5.21391	5.18543	5.1	5.1325	5.15688	5.17516	5.18887	5.23	5.2975	5.34813	5.38609	5.41457	5.5	5.1	5.67	7.30105	24.101	13.601
DB16	20	6.2	5.7	2	5.38	5.12	4.86	4.78333	4.73222	4.63	4.66	4.6825	4.69937	4.71203	4.75	4.815	4.86375	4.90031	4.92773	5.01	5.07	5.115	5.14875	5.17406	5.25	4.63	5.38	9.63093	32.2309	21.7309
DB17	20	6.2	5.7	2	7.02	6.75	6.48	6.26	6.11333	5.82	5.69	5.5925	5.51938	5.46453	5.3	5.205	5.13375	5.08031	5.04023	4.92	5.025	5.10375	5.16281	5.20711	5.34	4.92	7.02	29.3523	17.3523	9.38563
DB18	20	6.2	5.7	2	7.16	6.905	6.65	6.11667	5.76111	5.05	4.965	4.90125	4.85344	4.81758	4.71	4.71	4.71	4.71	4.71	4.71	4.9725	5.16938	5.31703	5.42777	5.76	4.71	7.16	37.5733	23.1083	11.7661
DB19	20	6.2	5.7	2	7.22	7.025	6.83	6.50667	6.29111	5.86	5.675	5.53625	5.43219	5.35414	5.12	5.02	4.945	4.88875	4.84656	4.72	4.9275	5.08312	5.19984	5.28738	5.55	4.72	7.22	33.4665	18.5293	10.6893
DB20	20	6.2	5.7	2	7.22	7.045	6.87	6.57667	6.38111	5.99	5.9575	5.93313	5.91484	5.90113	5.86	5.89	5.9125	5.92938	5.94203	5.98	6.11	6.2075	6.28063	6.33547	6.5	5.86	7.22	20.5231	3.07949	0
DB21	20	6.2	5.7	2	5.89	5.56	5.23	5.11667	5.04111	4.89	4.7825	4.70187	4.64141	4.59605	4.46	4.5275	4.57812	4.61609	4.64457	4.73	4.805	4.86125	4.90344	4.93508	5.03	4.46	5.89	20.7193	33.1193	19.8643
DB22	20	6.2	5.7	2	7.05	6.89	6.73	6.47	6.29667	5.95	5.715	5.53875	5.40656	5.30742	5.01	4.9425	4.89187	4.85391	4.82543	4.74	4.9225	5.05938	5.16203	5.23902	5.47	4.74	7.05	30.789	18.9006	11.1656
DB23	20	6.2	5.7	2	7.05	6.74	6.43	5.94	5.61333	4.96	4.8425	4.75438	4.68828	4.63871	4.49	4.5625	4.61688	4.65766	4.68824	4.78	4.9225	5.02937	5.10953	5.16965	5.35	4.49	7.05	38.1665	25.4615	16.7015
DB24	20	6.2	5.7	2	6.22	6.025	5.83	5.60333	5.45222	5.15	5.115	5.08875	5.06906	5.0543	5.01	4.9875	4.97063	4.95797	4.94848	4.92	5.0725	5.18687	5.27266	5.33699	5.53	4.92	6.22	19.4737	22.1837	12.6387
DB25	20	6.2	5.7	2	6.34	6.235	6.13	6.08667	6.05778	6	5.825	5.69375	5.59531	5.52148	5.3	5.2275	5.17312	5.13234	5.10176	5.01	5.26	5.4475	5.58812	5.69359	6.01	5.01	6.34	14.5461	14.9511	4.35551
DB26	20	6.2	5.7	2	6.39	6.205	6.02	5.80667	5.66444	5.38	5.265	5.17875	5.11406	5.06555	4.92	4.8925	4.87188	4.85641	4.8448	4.81	5.0125	5.16437	5.27828	5.36371	5.62	4.81	6.39	22.0811	21.4811	12.4077
DB27	20	6.2	5.7	2	7.01	6.945	6.88	6.6	6.41333	6.04	5.76	5.55	5.3925	5.27438	4.92	4.895	4.87625	4.86219	4.85164	4.82	4.94	5.03	5.0975	5.14813	5.3	4.82	7.01	29.7491	19.0924	11.4924
DB28	20	6.2	5.7	2	6.34	6.14	5.94	5.63667	5.43444	5.03	4.9925	4.96437	4.94328	4.92746	4.88	4.87	4.8625	4.85687	4.85266	4.84	4.9975	5.11562	5.20422	5.27066	5.47	4.84	6.34	23.1362	23.5062	14.1862
DB29	20	6.2	5.7	2	6.43	6.185	5.94	5.89333	5.86222	5.8	5.705	5.63375	5.58031	5.54023	5.42	5.4775	5.52062	5.55297	5.57723	5.65	5.79	5.895	5.97375	6.03281	6.21	5.42	6.43	13.2503	8.77026	1.34738
DB30	20	6.2	5.7	2	7.05	6.95	6.85	6.55333	6.35556	5.96	5.7825	5.64938	5.54953	5.47465	5.25	5.3075	5.35062	5.38297	5.40723	5.48	5.5675	5.63313	5.68234	5.71926	5.83	5.25	7.05	24.6545	13.0884	2.66516
DB31	20	6.2	5.7	2	5.99	5.925	5.86	5.66667	5.53778	5.28	5.21	5.1575	5.11813	5.08859	5	4.9875	4.97813	4.97109	4.96582	4.95	4.9975	5.03313	5.05984	5.07988	5.14	4.95	5.99	15.3684	25.7684	12.9484
DB32	20	6.2	5.7	2	7.05	6.895	6.74	6.52	6.37333	6.08	5.8625	5.69937	5.57703	5.48527	5.21	5.27	5.315	5.34875	5.37406	5.45	5.6625	5.82187	5.94141	6.03105	6.3	5.21	7.05	23.6678	8.87117	2.60801
DB33	20	6.2	5.7	2	6.78	6.7	6.62	6.33667	6.14778	5.77	5.6875	5.62563	5.57922	5.54441	5.44	5.33	5.2475	5.18562	5.13922	5	5.305	5.53375	5.70531	5.83398	6.22	5	6.78	21.3684	11.1251	3.78215
DB34	20	6.2	5.7	2	6.39	6.185	5.98	5.86667	5.79111	5.64	5.6225	5.60938	5.59953	5.59215	5.57	5.63	5.675	5.70875	5.73406	5.81	5.91	5.985	6.04125	6.08344	6.21	5.57	6.39	11.4662	7.76617	0.661445
DB35	20	6.2	5.7	2	6.23	6.11	5.99	5.94333	5.91222	5.85	5.7025	5.59187	5.50891	5.44668	5.26	5.1975	5.15062	5.11547	5.0891	5.01	5.205	5.35125	5.46094	5.5432	5.79	5.01	6.23	14.1514	16.6664	5.16945
DB36	20	6.2	5.7	2	5.89	5.74	5.59	5.60667	5.61778	5.64	5.5625	5.50437	5.46078	5.42809	5.33	5.25	5.19	5.145	5.11125	5.01	5.135	5.22875	5.29906	5.3518	5.51	5.01	5.89	9.89895	22.299	9.08395
DB37	20	6.2	5.7	2	6.06	5.875	5.69	5.61667	5.56778	5.47	5.41	5.365	5.33125	5.30594	5.23	5.355	5.44875	5.51906	5.5718	5.73	5.8175	5.88313	5.93234	5.96926	6.08	5.23	6.08	9.44153	18.0415	3.21876
DB38	20	6.2	5.7	2	6.67	6.52	6.37	6.03	5.80333	5.35	5.2825	5.23187	5.19391	5.16543	5.08	5.07	5.0625	5.05687	5.05266	5.04	5.25	5.4075	5.52562	5.61422	5.88	5.04	6.67	24.0186	18.4436	7.11691
DB39	20	6.2	5.7	2	6.02	5.78	5.54	5.35	5.22333	4.97	5.095	5.18875	5.25906	5.3118	5.47	5.5175	5.55312	5.57984	5.59988	5.66	5.7425	5.80438	5.85078	5.88559	5.99	4.97	6.02	10.0135	19.8135	4.48171
DB40	20	6.2	5.7	2	6.98	6.875	6.77	6.24333	5.89222	5.19	5.125	5.07625	5.03969	5.01227	4.93	4.9675	4.99562	5.01672	5.03254	5.08	5.2075	5.30312	5.37484	5.42863	5.59	4.93	6.98	30.7548	19.9331	11.6253
DB41	20	6.2	5.7	2	6.86	6.845	6.83	6.68667	6.59111	6.4	6.35	6.3125	6.28437	6.26328	6.2	6.19	6.1825	6.17687	6.17266	6.16	6.225	6.27375	6.31031	6.33773	6.42	6.16	6.86	9.76824	0.117969	0
DB42	20	6.2	5.7	2	7.19	6.98	6.77	6.69667	6.64778	6.55	6.505	6.47125	6.44594	6.42695	6.37	6.405	6.43125	6.45094	6.4657	6.51	6.5325	6.54937	6.56203	6.57152	6.6	6.37	7.19	12.5631	0	0
DB43	20	6.2	5.7	2	6.12	6.055	5.99	5.87333	5.79556	5.64	5.5775	5.53062	5.49547	5.4691	5.39	5.465	5.52125	5.56344	5.59508	5.69	5.7225	5.74688	5.76516	5.77887	5.82	5.39	6.12	8.76525	16.5653	1.76254
DB44	20	6.2	5.7	2	6.51	6.47	6.43	6.04333	5.78556	5.27	5.25	5.235	5.22375	5.21531	5.19	5.1475	5.11562	5.09172	5.07379	5.02	5.175	5.29125	5.37844	5.44383	5.64	5.02	6.51	21.2749	18.8299	10.2588
DB45	20	6.2	5.7	2	7	6.965	6.93	6.65333	6.46889	6.1	6.005	5.93375	5.88031	5.84023	5.72	5.775	5.81625	5.84719	5.87039	5.94	5.945	5.94875	5.95156	5.95367	5.96	5.72	7	17.9757	7.69289	0
DB46	20	6.2	5.7	2	5.82	5.795	5.77	5.73333	5.70889	5.66	5.6425	5.62937	5.61953	5.61215	5.59	5.665	5.72125	5.76344	5.79508	5.89	5.915	5.93375	5.94781	5.95836	5.99	5.59	5.99	4.54454	14.9445	0.481445
DB47	20	6.2	5.7	2	6.46	6.42	6.38	6.16333	6.01889	5.73	5.66	5.6075	5.56813	5.53859	5.45	5.4175	5.39313	5.37484	5.36113	5.32	5.3825	5.42938	5.46453	5.4909	5.57	5.32	6.46	16.0147	14.4447	6.25687
DB48	20	6.2	5.7	2	6.43	6.385	6.34	6.07333	5.89556	5.54	5.41	5.3125	5.23937	5.18453	5.02	5.1025	5.16437	5.21078	5.24559	5.35	5.4525	5.52937	5.58703	5.63027	5.76	5.02	6.43	17.8323	16.7723	5.52117
[truncated: 8 more columns]

## Sheet: GRAFICI
		C	D	DA	DB	6.2	5.7
Mediat0/0min	0	6.94652	6.55074	6.672	6.50021	6.2	5.7
Mediat0/1min	1	6.80739	6.4011	6.483	6.36698	6.2	5.7
Mediat0/2min	2	6.66826	6.25147	6.294	6.23375	6.2	5.7
Mediat0/3min	3	6.57396	6.08721	6.18433	6.04674	6.2	5.7
Mediat0/4min	4	6.5111	5.9777	6.11122	5.92206	6.2	5.7
Mediat0/5min	5	6.38538	5.75868	5.965	5.67271	6.2	5.7
Mediat0/6min	6	6.3135	5.67857	5.90512	5.58417	6.2	5.7
Mediat0/7min	7	6.2596	5.61848	5.86022	5.51776	6.2	5.7
Mediat0/8min	8	6.21917	5.57342	5.82654	5.46796	6.2	5.7
Mediat0/9min	9	6.18885	5.53962	5.80128	5.4306	6.2	5.7
Mediat0/10min	10	6.09788	5.43824	5.7255	5.31854	6.2	5.7
Mediat0/11min	11	6.12477	5.45548	5.761	5.32818	6.2	5.7
Mediat0/12min	12	6.14494	5.46841	5.78763	5.3354	6.2	5.7
Mediat0/13min	13	6.16007	5.47811	5.80759	5.34082	6.2	5.7
Mediat0/14min	14	6.17142	5.48538	5.82257	5.34489	6.2	5.7
Mediat0/15min	15	6.20545	5.50721	5.8675	5.35708	6.2	5.7
Mediat0/16min	16	6.311	5.62342	5.94812	5.48812	6.2	5.7
Mediat0/17min	17	6.39017	5.71058	6.00859	5.58641	6.2	5.7
Mediat0/18min	18	6.44954	5.77595	6.05395	5.66012	6.2	5.7
Mediat0/19min	19	6.49407	5.82498	6.08796	5.7154	6.2	5.7
Mediat0/20min	20	6.62765	5.97206	6.19	5.88125	6.2	5.7
Mediat0/minPH		6.02227	5.35397	5.688	5.21479	6.2	5.7
Mediat0/MAXPH		6.95417	6.55353	6.672	6.50417
		C	D	DA	DB
Mediat0/areaMtOMt		11.8197	16.1552	13.7079	17.1749
Mediat0/areaINF62		1.97957	12.677	6.81809	15.1181
Mediat0/areaINF57		0.21337	4.75863	0.865124	6.38093
		C	D
Mediat0/areaMtOMt		11.8197	16.1552
Mediat0/areaINF62		1.97957	12.677
Mediat0/areaINF57		0.21337	4.75863
		C	DA	DB
Mediat0/areaMtOMt		11.8197	13.7079	17.1749
Mediat0/areaINF62		1.97957	6.81809	15.1181
Mediat0/areaINF57		0.21337	0.865124	6.38093
		Mediat0/areaMtOMt	Mediat0/areaINF62	Mediat0/areaINF57
	C	11.8197	1.97957	0.21337
	D	16.1552	12.677	4.75863
	DA	13.7079	6.81809	0.865124
	DB	17.1749	15.1181	6.38093
